# Supplementary material for: Balancing Inbreeding and Outbreeding Risks to Inform Translocations Throughout the Range of an Imperiled Darter
Source: Evol Appl. 2025 Mar 23;18(3):e70088. doi: 10.1111/eva.70088 (PMC11930765; doi:10.1111/eva.70088)
Supplement: Supplementary file 1 — Figure S1. (a) Environmental gradients across the study area. Each colored dot shows the interpolated value for a given environmental variable at each study site. Warmer colors represent relatively high values, while cooler colors represent relatively low values. (b) LFMM p values for each SNP × environmental variable combination. Dotted line indicates threshold for statistical significance after Bonferroni‐Holm correction. [file EVA-18-e70088-s014.zip]

Archive with 2 entries (2 files):
- EVA70088-sup-0002-supinfo_SuppFigure1a_envivars.jpg
- EVA70088-sup-0003-supinfo_SuppFigure1b_lfmm.jpg
