# Supplementary material for: Balancing Inbreeding and Outbreeding Risks to Inform Translocations Throughout the Range of an Imperiled Darter
Source: Evol Appl. 2025 Mar 23;18(3):e70088. doi: 10.1111/eva.70088 (PMC11930765; doi:10.1111/eva.70088)
Supplement: Supplementary file 5 — Figure S5. (a) Heat map of pairwise F ST values between each pair of USFWS‐defined metapopulations. (b) Heat map of pairwise F ST values between each pair of genetically defined metapopulations. [file EVA-18-e70088-s001.zip]

Archive with 2 entries (2 files):
- eva70088-sup-0005-FigureS5a.png
- eva70088-sup-0006-FigureS5b.pdf
