# Supplementary material for: Balancing Inbreeding and Outbreeding Risks to Inform Translocations Throughout the Range of an Imperiled Darter
Source: Evol Appl. 2025 Mar 23;18(3):e70088. doi: 10.1111/eva.70088 (PMC11930765; doi:10.1111/eva.70088)
Supplement: Supplementary file 11 — Table S1. Site locations, sample sizes, and heterozygosities for Rapture dataset. [file EVA-18-e70088-s010.xlsx]

## Sheet: sitetable
Supplemental Table 1. Sampling information and heterozygosity for all sites used in the RAPTURE analyses.
Site	Genetically-defined Metapopulation	FWS metapopulation	Latitude	Longitude	n	Heterozygosity	Obstructions
	Arkansas samples (n = 56)
	Illinois River					mean = 0.038, sd = 0.004
HESPR	Illinois River	Illinois River	36.2593	-94.2711	10	0.0377345
LIBR	Illinois River	Illinois River	36.288	-94.227	10	0.0360118
PAHO	Illinois River	Illinois River	36.226	-94.407	10	0.0342206
SVGC	Illinois River	Illinois River	36.288	-94.227	10	0.0342446
TUSPR	Illinois River	Illinois River	36.1522	-94.3026	10	0.041758
WISPR	Illinois River	Illinois River	36.1065	-94.1842	6	0.0430518
	Colorado samples (n = 89)
	Big Sandy / Rush Creeks					mean = 0.070, sd = 0.018
BSC	Big Sandy / Rush Creeks	Big Sandy / Rush Creeks	39.1016	-104.202	4	0.0931136
RC2	Big Sandy / Rush Creeks	Big Sandy / Rush Creeks	38.8492	-103.485	5	0.051893
RSHC	Big Sandy / Rush Creeks	Big Sandy / Rush Creeks	38.7931	-103.347	8	0.0716612
SRC	Big Sandy / Rush Creeks	Big Sandy / Rush Creeks	38.9502	-103.779	7	0.0613696
	Middle Arkansas River					mean = 0.082, sd = 0.006
BFC	Middle Arkansas River	Middle Arkansas River	38.1487	-102.311	12	0.0919231
USBC	Middle Arkansas River	Middle Arkansas River	38.1029	-102.314	9	0.0783941
VDRW	Middle Arkansas River	Middle Arkansas River	38.1119	-102.657	7	0.0837729
WHC	Middle Arkansas River	Middle Arkansas River	38.1245	-102.14	7	0.0759064
WMVD	Middle Arkansas River	Middle Arkansas River	38.2026	-102.618	6	0.0814569
	Upper Arkansas River					mean = 0.060, sd = 0.012
JCC	Upper Arkansas River	Upper Arkansas River	38.6845	-104.689	9	0.0735573
UTFC	Upper Arkansas River	Upper Arkansas River	38.4397	-104.596	10	0.0570465
UTFC2	Upper Arkansas River	Upper Arkansas River	38.6796	-104.722	5	0.0491233
	Kansas samples (n = 1498)
	Arkansas / Ninnescah Confluence					mean = 0.253, sd = 0.007
CNCSC	Arkansas / Ninnescah Confluence	Lower Arkansas River	37.0899	-97.1006	8	0.258363
KAWN	Arkansas / Ninnescah Confluence	Lower Arkansas River	37.0454	-96.973	10	0.247351
	Chikaskia River					mean = 0.192, sd = 0.019
CHIK1	Chikaskia River	Chikaskia River	37.5149	-98.4498	6	0.182641
CHIK10	Chikaskia River	Chikaskia River	37.4573	-98.0838	9	0.221347
CHIK11	Chikaskia River	Chikaskia River	37.4456	-98.0815	15	0.233908
CHIK12	Chikaskia River	Chikaskia River	37.4286	-98.0542	3	0.184741
CHIK13	Chikaskia River	Chikaskia River	37.4398	-98.0448	9	0.208479
CHIK14	Chikaskia River	Chikaskia River	37.458	-98.0243	2	0.16928
CHIK15	Chikaskia River	Chikaskia River	37.4581	-98.0093	3	0.178318
CHIK16	Chikaskia River	Chikaskia River	37.4384	-97.9898	5	0.180797
CHIK17	Chikaskia River	Chikaskia River	37.367	-97.9047	6	0.206974
CHIK18	Chikaskia River	Chikaskia River	37.3714	-97.8506	5	0.176537
CHIK19	Chikaskia River	Chikaskia River	37.3422	-97.8676	8	0.19462
CHIK2	Chikaskia River	Chikaskia River	37.5118	-98.4466	5	0.174153
CHIK21	Chikaskia River	Chikaskia River	37.25	-97.8024	3	0.186227
CHIK22	Chikaskia River	Chikaskia River	37.3044	-97.8398	2	0.170049
CHIK23	Chikaskia River	Chikaskia River	37.2853	-97.8084	12	0.220529
CHIK24	Chikaskia River	Chikaskia River	37.2468	-97.7673	2	0.16436
CHIK25	Chikaskia River	Chikaskia River	37.244	-97.7607	8	0.189746
CHIK26	Chikaskia River	Chikaskia River	37.2562	-97.7797	8	0.193122
CHIK27	Chikaskia River	Chikaskia River	37.2562	-97.7084	3	0.203892
CHIK3	Chikaskia River	Chikaskia River	37.4853	-98.4282	6	0.18505
CHIK4	Chikaskia River	Chikaskia River	37.4715	-98.3734	8	0.17676
CHIK5	Chikaskia River	Chikaskia River	37.4858	-98.34	2	0.155135
CHIK6	Chikaskia River	Chikaskia River	37.4737	-98.2821	18	0.215248
CHIK7	Chikaskia River	Chikaskia River	37.4468	-98.2017	8	0.205556
CHIK8	Chikaskia River	Chikaskia River	37.4714	-98.1821	9	0.20082
CHIK9	Chikaskia River	Chikaskia River	37.4388	-98.1632	7	0.207771
SAND1	Chikaskia River	Chikaskia River	37.3855	-98.4291	9	0.200007
SAND2	Chikaskia River	Chikaskia River	37.4175	-98.2819	9	0.188018
SAND3	Chikaskia River	Chikaskia River	37.4113	-98.2819	9	0.190391
	Cimarron River					mean = 0.214, sd = 0.019
BIGSAND	Cimarron River	Cimarron River	37.0447	-99.7869	3	0.179462
BLUFF	Cimarron River	Cimarron River	37.3077	-99.6843	7	0.219379
BLUFF160	Cimarron River	Cimarron River	37.1924	-99.5025	4	0.201026
BLUFFTW	Cimarron River	Cimarron River	37.0271	-99.4772	5	0.197667
CAL160	Cimarron River	Cimarron River	37.1925	-99.4596	9	0.23009
CAV1	Cimarron River	Cimarron River	37.2647	-99.346	9	0.221214	Dammed
CAV2	Cimarron River	Cimarron River	37.2383	-99.3514	9	0.207293
CCBS	Cimarron River	Cimarron River	37.014	-100.162	5	0.202621
CIM1	Cimarron River	Cimarron River	37.0264	-99.4826	6	0.217693
CIM2	Cimarron River	Cimarron River	37.0635	-99.6321	2	0.176968
CIM3	Cimarron River	Cimarron River	37.0378	-99.7765	9	0.223485
CIM4	Cimarron River	Cimarron River	37.0112	-100.492	14	0.231316
CIM5	Cimarron River	Cimarron River	37.0704	-100.652	7	0.205663
CIM6	Cimarron River	Cimarron River	37.0718	-100.662	7	0.209329
CIM7	Cimarron River	Cimarron River	37.0794	-100.669	14	0.238711
CIMAB	Cimarron River	Cimarron River	37.0627	-99.6378	4	0.208111
CIMABRW1	Cimarron River	Cimarron River	37.0665	-99.6152	4	0.201325
CIMAD	Cimarron River	Cimarron River	37.0061	-100.507	5	0.218057
CIMBB	Cimarron River	Cimarron River	37.0703	-99.5554	2	0.221402
CIMBB2	Cimarron River	Cimarron River	37.0493	-99.5331	5	0.221554
CIMDA2	Cimarron River	Cimarron River	37.0528	-99.7007	5	0.219968
CIMMG	Cimarron River	Cimarron River	37.031	-99.7996	5	0.21581
CIMMG2	Cimarron River	Cimarron River	37.016	-99.8309	5	0.223896
CIMTW2	Cimarron River	Cimarron River	37.0289	-99.4882	5	0.214719
CIMTW3	Cimarron River	Cimarron River	37.0129	-99.4626	5	0.218076
CRCRK1	Cimarron River	Cimarron River	37.0329	-100.211	18	0.238408
CRCRK2	Cimarron River	Cimarron River	37.092	-100.33	20	0.250317
CRCRK3	Cimarron River	Cimarron River	37.2123	-100.366	19	0.240732
KC160	Cimarron River	Cimarron River	37.1925	-99.4684	9	0.209586
OKLA	Cimarron River	Cimarron River	36.9989	-99.4553	5	0.219532
SNAKE	Cimarron River	Cimarron River	37.0624	-99.6075	3	0.19207
TBSY	Cimarron River	Cimarron River	37.1711	-100.145	2	0.159902
	Lower Arkansas River					mean = 0.148, sd = 0.018
4THST	Lower Arkansas River	Lower Arkansas River	38.0573	-97.994	1	0.0928659
ARK10	Lower Arkansas River	Lower Arkansas River	38.3126	-98.4956	10	0.163811
ARK11	Lower Arkansas River	Lower Arkansas River	38.1943	-98.2706	10	0.166614
ARK13	Lower Arkansas River	Lower Arkansas River	37.6953	-97.3692	9	0.155593
ARK14	Lower Arkansas River	Lower Arkansas River	37.7082	-97.363	2	0.12008
ARK15	Lower Arkansas River	Lower Arkansas River	37.566	-97.288	2	0.130843
ARK16	Lower Arkansas River	Lower Arkansas River	38.1695	-98.2065	8	0.150415
ARK17	Lower Arkansas River	Lower Arkansas River	38.1446	-98.1119	8	0.145727
ARK18	Lower Arkansas River	Lower Arkansas River	38.131	-98.0877	8	0.149601
ARK19	Lower Arkansas River	Lower Arkansas River	37.9847	-97.8667	6	0.157322
ARK22	Lower Arkansas River	Lower Arkansas River	37.5853	-97.3017	2	0.148216
ARK23	Lower Arkansas River	Lower Arkansas River	37.5734	-97.293	2	0.137608
ARK4	Lower Arkansas River	Lower Arkansas River	38.3528	-98.684	5	0.12969
ARK5	Lower Arkansas River	Lower Arkansas River	38.3388	-98.5824	2	0.117774
ARK6	Lower Arkansas River	Lower Arkansas River	38.2908	-98.465	10	0.157816
ARK7	Lower Arkansas River	Lower Arkansas River	38.2693	-98.4159	9	0.135395
ARK8	Lower Arkansas River	Lower Arkansas River	38.2322	-98.3614	9	0.167507
ARK9	Lower Arkansas River	Lower Arkansas River	38.2087	-98.3203	7	0.152749
CARYP	Lower Arkansas River	Lower Arkansas River	38.0271	-97.9259	7	0.140027
CCDC	Lower Arkansas River	Lower Arkansas River	38.0706	-97.9667	4	0.154256
COW1	Lower Arkansas River	Lower Arkansas River	37.9847	-97.8438	7	0.154612
PECK	Lower Arkansas River	Lower Arkansas River	38.1588	-98.2469	6	0.150385
WALNUT	Lower Arkansas River	Lower Arkansas River	38.3542	-98.6826	7	0.153075
QNWR1	Lower Arkansas River	Rattlesnake Creek	38.1005	-98.5079	9	0.169443
QNWR2	Lower Arkansas River	Rattlesnake Creek	38.1326	-98.5	2	0.140375
QNWR3	Lower Arkansas River	Rattlesnake Creek	38.1582	-98.5433	7	0.13531
QNWR4	Lower Arkansas River	Rattlesnake Creek	38.1619	-98.5529	10	0.148293
QNWR5	Lower Arkansas River	Rattlesnake Creek	38.1604	-98.5566	8	0.137017
QNWR6	Lower Arkansas River	Rattlesnake Creek	38.1586	-98.5755	10	0.152422
QNWR7	Lower Arkansas River	Rattlesnake Creek	38.2019	-98.545	6	0.161427
QNWR8	Lower Arkansas River	Rattlesnake Creek	38.2225	-98.4861	8	0.153314
RATT2016	Lower Arkansas River	Rattlesnake Creek	38.2319	-98.3802	1	0.096556
RATTLE1	Lower Arkansas River	Rattlesnake Creek	37.8582	-98.9229	10	0.173701
RATTLE2	Lower Arkansas River	Rattlesnake Creek	37.8809	-98.8528	10	0.151349
RATTLE3	Lower Arkansas River	Rattlesnake Creek	37.8671	-98.8782	9	0.17152
RATTLE4	Lower Arkansas River	Rattlesnake Creek	37.8391	-98.9859	8	0.157383
RATTLE5	Lower Arkansas River	Rattlesnake Creek	37.9709	-98.8073	4	0.149775
RATTLE6	Lower Arkansas River	Rattlesnake Creek	38.0802	-98.7181	10	0.176689
RATTLE7	Lower Arkansas River	Rattlesnake Creek	38.0856	-98.7108	7	0.15668
RATTLE8	Lower Arkansas River	Rattlesnake Creek	38.0802	-98.6742	8	0.162468
RATTLE9	Lower Arkansas River	Rattlesnake Creek	38.0934	-98.546	2	0.134533
	Slate Creek					mean = 0.197, sd = 0.012
SLATE1	Slate Creek	Lower Arkansas River	37.4197	-97.6424	3	0.201978
SLATE2	Slate Creek	Lower Arkansas River	37.4302	-97.7492	3	0.199108
SLATE3	Slate Creek	Lower Arkansas River	37.4442	-97.7335	2	0.179736
SLATE4	Slate Creek	Lower Arkansas River	37.4452	-97.7315	9	0.206495
	Medicine Lodge River					mean = 0.219, sd = 0.018
AMBER2	Medicine Lodge River	Medicine Lodge River	37.4472	-98.6173	8	0.214754	Dammed
DOG	Medicine Lodge River	Medicine Lodge River	37.3095	-98.8216	5	0.213262
ELM1	Medicine Lodge River	Medicine Lodge River	37.2758	-98.5728	6	0.229501
ELM2	Medicine Lodge River	Medicine Lodge River	37.3881	-98.6102	10	0.227999
ETELM1	Medicine Lodge River	Medicine Lodge River	37.3672	-98.5378	2	0.168665
ETMLR1	Medicine Lodge River	Medicine Lodge River	37.2493	-98.551	10	0.229559
MLPARK1	Medicine Lodge River	Medicine Lodge River	37.2779	-98.5751	8	0.215388
MLPARK2	Medicine Lodge River	Medicine Lodge River	37.2765	-98.5757	8	0.212855
MLR-A	Medicine Lodge River	Medicine Lodge River	37.3698	-98.9183	4	0.207859
MLR1	Medicine Lodge River	Medicine Lodge River	37.2755	-98.5901	8	0.232083
MLR3	Medicine Lodge River	Medicine Lodge River	37.0395	-98.4696	2	0.190498
MLR4	Medicine Lodge River	Medicine Lodge River	37.1562	-98.5293	9	0.23786
MLR5	Medicine Lodge River	Medicine Lodge River	37.2867	-98.6337	3	0.207735
MLR6	Medicine Lodge River	Medicine Lodge River	37.2927	-98.6592	2	0.200185
MLR8	Medicine Lodge River	Medicine Lodge River	37.3413	-98.8214	3	0.203345
MLR9	Medicine Lodge River	Medicine Lodge River	37.4366	-99.1132	7	0.223868
MLRBB	Medicine Lodge River	Medicine Lodge River	37.2288	-98.5567	4	0.216726
MLRHA	Medicine Lodge River	Medicine Lodge River	37.3704	-98.9255	5	0.230285
MLRLW	Medicine Lodge River	Medicine Lodge River	37.2639	-98.5911	5	0.228252
MLRLW2	Medicine Lodge River	Medicine Lodge River	37.2707	-98.5955	2	0.195111
NELM1	Medicine Lodge River	Medicine Lodge River	37.4562	-98.7177	10	0.24756
NELM2	Medicine Lodge River	Medicine Lodge River	37.4708	-98.7185	9	0.247628
NTELM	Medicine Lodge River	Medicine Lodge River	37.4562	-98.6551	3	0.218413
SOLD	Medicine Lodge River	Medicine Lodge River	37.4381	-99.0383	5	0.224448
TCHA	Medicine Lodge River	Medicine Lodge River	37.3747	-98.9245	5	0.22569
TURKY	Medicine Lodge River	Medicine Lodge River	37.4994	-98.9485	10	0.226656
WELM	Medicine Lodge River	Medicine Lodge River	37.4382	-98.774	5	0.236065
	Ninnescah River					mean = 0.260, sd = 0.017
2008-24	Ninnescah River	North Fork Ninnescah River	37.7484	-97.8679	10	0.248282	Cheney Reservoir
CHN1	Ninnescah River	North Fork Ninnescah River	37.8387	-97.917	9	0.248789
CHN10	Ninnescah River	North Fork Ninnescah River	37.8155	-97.8977	6	0.253849	Cheney Reservoir
CHN2	Ninnescah River	North Fork Ninnescah River	37.7252	-97.8388	9	0.257306	Cheney Reservoir
CHN3	Ninnescah River	North Fork Ninnescah River	37.7722	-97.8916	8	0.264931	Cheney Reservoir
CHN4	Ninnescah River	North Fork Ninnescah River	37.7598	-97.8792	6	0.251059	Cheney Reservoir
CHN5	Ninnescah River	North Fork Ninnescah River	37.7398	-97.8457	4	0.240617	Cheney Reservoir
CHN6	Ninnescah River	North Fork Ninnescah River	37.7223	-97.8293	10	0.259659	Cheney Reservoir
CHN7	Ninnescah River	North Fork Ninnescah River	37.8251	-97.8991	2	0.215406	Cheney Reservoir
CHN8	Ninnescah River	North Fork Ninnescah River	37.8027	-97.9027	3	0.224375	Cheney Reservoir
CHN9	Ninnescah River	North Fork Ninnescah River	37.813	-97.9096	9	0.258209	Cheney Reservoir
GOOSECREEKHWY11	Ninnescah River	North Fork Ninnescah River	37.824	-98.1945	9	0.277606
NBSC1	Ninnescah River	North Fork Ninnescah River	37.7866	-98.429	10	0.262695
NFN1	Ninnescah River	North Fork Ninnescah River	37.8532	-98.6221	7	0.262772	Dammed
NFN2	Ninnescah River	North Fork Ninnescah River	37.7033	-97.7895	4	0.239233
NFN3	Ninnescah River	North Fork Ninnescah River	37.9143	-98.4903	2	0.231704
NFN5	Ninnescah River	North Fork Ninnescah River	37.9603	-98.3258	7	0.253705
NFN6	Ninnescah River	North Fork Ninnescah River	37.8498	-98.1051	6	0.257259
NFNINN	Ninnescah River	North Fork Ninnescah River	37.8633	-98.0136	3	0.232182
NFNINNSF	Ninnescah River	North Fork Ninnescah River	37.9103	-98.5269	5	0.251084	Dammed
NFNTS	Ninnescah River	North Fork Ninnescah River	37.6135	-97.7377	5	0.263182
NFOLD14	Ninnescah River	North Fork Ninnescah River	37.9045	-98.179	8	0.269019
RRC	Ninnescah River	North Fork Ninnescah River	37.9018	-98.0138	8	0.250444
SILVER01	Ninnescah River	North Fork Ninnescah River	37.8243	-98.3217	9	0.280578
SILVERH2O	Ninnescah River	North Fork Ninnescah River	37.8517	-98.253	10	0.272508
TNFN1	Ninnescah River	North Fork Ninnescah River	37.6497	-97.7715	10	0.265051
TNFNHWY50	Ninnescah River	North Fork Ninnescah River	37.9841	-98.3372	10	0.258294
WOLF01	Ninnescah River	North Fork Ninnescah River	37.8305	-98.3251	8	0.269763
BWWA1	Ninnescah River	South Fork Ninnescah River	37.6519	-98.2787	6	0.300307
BWWA10	Ninnescah River	South Fork Ninnescah River	37.6445	-98.2549	10	0.270688
BWWA11	Ninnescah River	South Fork Ninnescah River	37.6451	-98.2643	10	0.272617
BWWA12	Ninnescah River	South Fork Ninnescah River	37.6431	-98.2576	7	0.270189
BWWA2	Ninnescah River	South Fork Ninnescah River	37.6566	-98.28	9	0.278404
BWWA3	Ninnescah River	South Fork Ninnescah River	37.6577	-98.2803	9	0.267433
BWWA4	Ninnescah River	South Fork Ninnescah River	37.6582	-98.274	9	0.275491
BWWA5	Ninnescah River	South Fork Ninnescah River	37.6608	-98.2653	10	0.273349
BWWA6	Ninnescah River	South Fork Ninnescah River	37.6529	-98.2759	10	0.263636
BWWA7	Ninnescah River	South Fork Ninnescah River	37.6391	-98.3322	9	0.271349
BWWA8	Ninnescah River	South Fork Ninnescah River	37.6369	-98.3052	10	0.272552
BWWA9	Ninnescah River	South Fork Ninnescah River	37.6422	-98.3023	8	0.262008
CLRH2O2	Ninnescah River	South Fork Ninnescah River	37.5765	-97.6346	2	0.201107
COON	Ninnescah River	South Fork Ninnescah River	37.5346	-97.9356	4	0.245332
KDOT1	Ninnescah River	South Fork Ninnescah River	37.6464	-98.2453	7	0.263027
KMCP	Ninnescah River	South Fork Ninnescah River	37.6412	-98.1118	4	0.259866
LSMC	Ninnescah River	South Fork Ninnescah River	37.5865	-97.8444	9	0.276052
NAT	Ninnescah River	South Fork Ninnescah River	37.6636	-98.646	10	0.263995
NINNR1	Ninnescah River	South Fork Ninnescah River	37.5621	-97.6914	4	0.248416
NTNR1	Ninnescah River	South Fork Ninnescah River	37.5187	-97.5613	7	0.254535
PAINTER	Ninnescah River	South Fork Ninnescah River	37.5887	-98.3921	9	0.273269
SANDKM	Ninnescah River	South Fork Ninnescah River	37.5898	-97.9723	5	0.272021
SANDSG	Ninnescah River	South Fork Ninnescah River	37.5029	-97.771	7	0.259125
SFN1	Ninnescah River	South Fork Ninnescah River	37.6412	-98.1118	7	0.278687
SFNDB	Ninnescah River	South Fork Ninnescah River	37.6616	-98.4176	2	0.224016
SFNJM	Ninnescah River	South Fork Ninnescah River	37.6423	-98.3665	4	0.245691
SFNMB	Ninnescah River	South Fork Ninnescah River	37.6368	-98.0992	3	0.248445
SFNR1	Ninnescah River	South Fork Ninnescah River	37.6455	-98.6451	10	0.285141
SFNR2	Ninnescah River	South Fork Ninnescah River	37.6314	-98.6799	5	0.256101
SFNR3	Ninnescah River	South Fork Ninnescah River	37.6334	-98.7365	3	0.232079	Dammed
SFNR4	Ninnescah River	South Fork Ninnescah River	37.6399	-98.7669	9	0.270087	Dammed
SFNR5	Ninnescah River	South Fork Ninnescah River	37.6007	-97.7728	7	0.260283
SFNR6	Ninnescah River	South Fork Ninnescah River	37.6584	-98.5566	10	0.277155
SFNR7	Ninnescah River	South Fork Ninnescah River	37.6041	-97.9724	4	0.256462
SFNR8	Ninnescah River	South Fork Ninnescah River	37.5611	-97.9123	8	0.270522
SPRINGSG	Ninnescah River	South Fork Ninnescah River	37.5333	-97.5756	10	0.243364
TEASLY	Ninnescah River	South Fork Ninnescah River	37.6363	-98.7689	5	0.267294	Dammed
USMC	Ninnescah River	South Fork Ninnescah River	37.7485	-98.1242	9	0.264502
WSU1	Ninnescah River	South Fork Ninnescah River	37.6771	-97.9471	10	0.263812
WSU2	Ninnescah River	South Fork Ninnescah River	37.6798	-97.9514	5	0.268863
WSU3	Ninnescah River	South Fork Ninnescah River	37.6802	-97.9514	10	0.263418
WSU4	Ninnescah River	South Fork Ninnescah River	37.6806	-97.9458	10	0.265721
ZANG	Ninnescah River	South Fork Ninnescah River	37.6454	-98.7764	8	0.281127	Dammed
	Salt Fork Arkansas River					mean = 0.145, sd = 0.026
ENESC	Salt Fork Arkansas River	Salt Fork Arkansas River	37.2234	-99.1967	8	0.135671
INDDS	Salt Fork Arkansas River	Salt Fork Arkansas River	37.1341	-99.0482	4	0.1629
MNESC	Salt Fork Arkansas River	Salt Fork Arkansas River	37.2232	-99.2328	6	0.145056
MULE3	Salt Fork Arkansas River	Salt Fork Arkansas River	37.2811	-99.044	10	0.17012
MULE5	Salt Fork Arkansas River	Salt Fork Arkansas River	37.3346	-99.206	3	0.130672
MULEJP	Salt Fork Arkansas River	Salt Fork Arkansas River	37.1124	-98.9806	2	0.135455
SFARDJ	Salt Fork Arkansas River	Salt Fork Arkansas River	37.091	-99.1628	5	0.158262
ZBAR1	Salt Fork Arkansas River	Salt Fork Arkansas River	37.1039	-98.9873	1	0.0916359
ZBAR2	Salt Fork Arkansas River	Salt Fork Arkansas River	37.0928	-98.992	6	0.176512
	Spring River					mean = 0.089, sd = 0.003
SPNGR1	Spring River	Spring River	37.1845	-94.6457	8	0.086793
STSC1	Spring River	Spring River	37.0292	-94.6191	6	0.0903599
	Walnut Creek					mean = 0.140, sd = 0.042
NESS1	Walnut Creek	Walnut Creek	38.464	-99.9539	15	0.187116
NESS2	Walnut Creek	Walnut Creek	38.5038	-100.052	10	0.126353
NESS3	Walnut Creek	Walnut Creek	38.5347	-100.182	10	0.107297
