# Supplementary material for: Balancing Inbreeding and Outbreeding Risks to Inform Translocations Throughout the Range of an Imperiled Darter
Source: Evol Appl. 2025 Mar 23;18(3):e70088. doi: 10.1111/eva.70088 (PMC11930765; doi:10.1111/eva.70088)
Supplement: Supplementary file 12 — Table S2. Individual information for WGS dataset. [file EVA-18-e70088-s007.xlsx]

## Sheet: indlist_WGS
Supplemental Table 2. Information for individuals used for whole-genome sequencing.
Individual	Site	Metapopulation
1065	BWWA4	Ninnescah River
1245	CHIK1	Chikaskia River
1325	CHIK19	Chikaskia River
1381	CHIK29	Chikaskia River
1571	CHN7	Ninnescah River
1704	CIMAD	Cimarron River
1879	ENESC	Salt Fork Arkansas River
1911	GOOSECREEKHWY11	Ninnescah River
1942	KAWN	Lower Arkansas River
1959	KC160	Cimarron River
2042	MLR3	Medicine Lodge River
2076	MLRBB	Medicine Lodge River
2225	NESS2	Walnut Creek
2245	NESS3	Walnut Creek
2362	OKLA	Cimarron River
2499	RATTLE1	Lower Arkansas River
2752	SFNR4	Ninnescah River
2859	SPNGR1	Spring River
2865	SPRINGSG	Ninnescah River
3079	ZBAR1	Salt Fork Arkansas River
3088	FISHWAY	Lower Arkansas River
Ecr039	BSC	Big Sandy / Rush Creeks
Ecr080	UTFC	Upper Arkansas River
926	ARK9	Lower Arkansas River
