# Supplementary material for: Balancing Inbreeding and Outbreeding Risks to Inform Translocations Throughout the Range of an Imperiled Darter
Source: Evol Appl. 2025 Mar 23;18(3):e70088. doi: 10.1111/eva.70088 (PMC11930765; doi:10.1111/eva.70088)
Supplement: Supplementary file 13 — Table S3. (a) Average F ST values for each genetically defined metapopulation. (b) Pairwise F ST values among genetically defined metapopulations with bootstrap confidence intervals. [file EVA-18-e70088-s013.zip]

Archive with 2 entries (2 files):
- eva70088-sup-0014-TableS3a.xlsx
- eva70088-sup-0015-TableS3b.xlsx
