# Supplementary material for: Balancing Inbreeding and Outbreeding Risks to Inform Translocations Throughout the Range of an Imperiled Darter
Source: Evol Appl. 2025 Mar 23;18(3):e70088. doi: 10.1111/eva.70088 (PMC11930765; doi:10.1111/eva.70088)
Supplement: Supplementary file 13 — Table S3. (a) Average F ST values for each genetically defined metapopulation. (b) Pairwise F ST values among genetically defined metapopulations with bootstrap confidence intervals. [file EVA-18-e70088-s013.zip › eva70088-sup-0014-TableS3a.xlsx]

## Sheet: Avg_FSTs
Supplemental Table 3a. Average (mean) pairwise FST for each focal genetic metapopulation
Metapopulation	Average FST compared to other metapopulations
Illinois River	0.652244
Spring River	0.544806
Upper Arkansas River	0.474631
Salt Fork Arkansas River	0.464798
Big Sandy / Rush Creeks	0.455764
Middle Arkansas River	0.437902
Chikaskia River	0.388029
Walnut Creek	0.383245
Slate Creek	0.362611
Lower Arkansas River	0.360309
Cimarron River	0.339198
Medicine Lodge River	0.320649
Arkansas/Ninnescah	0.305145
Ninnescah River	0.251749
