# Supplementary material for: Balancing Inbreeding and Outbreeding Risks to Inform Translocations Throughout the Range of an Imperiled Darter
Source: Evol Appl. 2025 Mar 23;18(3):e70088. doi: 10.1111/eva.70088 (PMC11930765; doi:10.1111/eva.70088)
Supplement: Supplementary file 13 — Table S3. (a) Average F ST values for each genetically defined metapopulation. (b) Pairwise F ST values among genetically defined metapopulations with bootstrap confidence intervals. [file EVA-18-e70088-s013.zip › eva70088-sup-0015-TableS3b.xlsx]

## Sheet: metapop_correct_WCFST_CIs
Supplemental Table 3b. Bootstrapped confidence intervals for pairwise FST among metapopulations
Metapopulation 1	Metapopulation 2	FST	Upper 95% CI	Lower 95% CI
Big Sandy / Rush Creeks	Arkansas/Ninnescah	0.377913	0.406493	0.356065
Chikaskia River	Arkansas/Ninnescah	0.247249	0.268309	0.225454
Cimarron River	Arkansas/Ninnescah	0.225259	0.24421	0.20857
Illinois River	Arkansas/Ninnescah	0.672009	0.692187	0.646321
Lower Arkansas River	Arkansas/Ninnescah	0.232143	0.255941	0.214252
Medicine Lodge River	Arkansas/Ninnescah	0.159106	0.176235	0.144362
Middle Arkansas River	Arkansas/Ninnescah	0.385171	0.410318	0.362959
Ninnescah River	Arkansas/Ninnescah	0.0918036	0.105274	0.0827337
Salt Fork Arkansas River	Arkansas/Ninnescah	0.352063	0.382876	0.326884
Slate Creek	Arkansas/Ninnescah	0.133844	0.146833	0.119416
Spring River	Arkansas/Ninnescah	0.4406	0.466498	0.407374
Upper Arkansas River	Arkansas/Ninnescah	0.411377	0.439813	0.389412
Walnut Creek	Arkansas/Ninnescah	0.238345	0.257307	0.221649
Arkansas/Ninnescah	Big Sandy / Rush Creeks	0.377913	0.406493	0.356065
Chikaskia River	Big Sandy / Rush Creeks	0.505927	0.53266	0.478263
Cimarron River	Big Sandy / Rush Creeks	0.468284	0.494871	0.435768
Illinois River	Big Sandy / Rush Creeks	0.868825	0.885768	0.84693
Lower Arkansas River	Big Sandy / Rush Creeks	0.221979	0.24784	0.197888
Medicine Lodge River	Big Sandy / Rush Creeks	0.435959	0.463055	0.411111
Middle Arkansas River	Big Sandy / Rush Creeks	0.168771	0.200145	0.140282
Ninnescah River	Big Sandy / Rush Creeks	0.369416	0.39258	0.34758
Salt Fork Arkansas River	Big Sandy / Rush Creeks	0.629901	0.660993	0.601763
Slate Creek	Big Sandy / Rush Creeks	0.461852	0.491564	0.432716
Spring River	Big Sandy / Rush Creeks	0.773788	0.798764	0.747994
Upper Arkansas River	Big Sandy / Rush Creeks	0.360025	0.424014	0.303842
Walnut Creek	Big Sandy / Rush Creeks	0.282297	0.31333	0.247097
Arkansas/Ninnescah	Chikaskia River	0.247249	0.268309	0.225454
Big Sandy / Rush Creeks	Chikaskia River	0.505927	0.53266	0.478263
Cimarron River	Chikaskia River	0.287939	0.312884	0.267212
Illinois River	Chikaskia River	0.545645	0.569349	0.518636
Lower Arkansas River	Chikaskia River	0.470986	0.498587	0.446231
Medicine Lodge River	Chikaskia River	0.224393	0.247821	0.205582
Middle Arkansas River	Chikaskia River	0.513522	0.542712	0.487817
Ninnescah River	Chikaskia River	0.140019	0.153081	0.128477
Salt Fork Arkansas River	Chikaskia River	0.376477	0.401317	0.354264
Slate Creek	Chikaskia River	0.304294	0.330655	0.281239
Spring River	Chikaskia River	0.457808	0.483845	0.429329
Upper Arkansas River	Chikaskia River	0.52407	0.555087	0.495145
Walnut Creek	Chikaskia River	0.446053	0.472338	0.421946
Arkansas/Ninnescah	Cimarron River	0.225259	0.24421	0.20857
Big Sandy / Rush Creeks	Cimarron River	0.468284	0.494871	0.435768
Chikaskia River	Cimarron River	0.287939	0.312884	0.267212
Illinois River	Cimarron River	0.488647	0.515962	0.459026
Lower Arkansas River	Cimarron River	0.436934	0.459938	0.414249
Medicine Lodge River	Cimarron River	0.205109	0.225637	0.190395
Middle Arkansas River	Cimarron River	0.471696	0.495911	0.440965
Ninnescah River	Cimarron River	0.136026	0.148411	0.126171
Salt Fork Arkansas River	Cimarron River	0.136961	0.149694	0.12321
Slate Creek	Cimarron River	0.260465	0.279522	0.242552
Spring River	Cimarron River	0.407608	0.434176	0.381391
Upper Arkansas River	Cimarron River	0.476068	0.505342	0.441911
Walnut Creek	Cimarron River	0.408583	0.433523	0.379774
Arkansas/Ninnescah	Illinois River	0.672009	0.692187	0.646321
Big Sandy / Rush Creeks	Illinois River	0.868825	0.885768	0.84693
Chikaskia River	Illinois River	0.545645	0.569349	0.518636
Cimarron River	Illinois River	0.488647	0.515962	0.459026
Lower Arkansas River	Illinois River	0.632342	0.656809	0.602359
Medicine Lodge River	Illinois River	0.49191	0.515798	0.468803
Middle Arkansas River	Illinois River	0.836521	0.85532	0.812333
Ninnescah River	Illinois River	0.383501	0.401528	0.364797
Salt Fork Arkansas River	Illinois River	0.694437	0.720999	0.670259
Slate Creek	Illinois River	0.722918	0.743499	0.694481
Spring River	Illinois River	0.501908	0.552851	0.441341
Upper Arkansas River	Illinois River	0.879566	0.896611	0.859806
Walnut Creek	Illinois River	0.760942	0.781688	0.733798
Arkansas/Ninnescah	Lower Arkansas River	0.232143	0.255941	0.214252
Big Sandy / Rush Creeks	Lower Arkansas River	0.221979	0.24784	0.197888
Chikaskia River	Lower Arkansas River	0.470986	0.498587	0.446231
Cimarron River	Lower Arkansas River	0.436934	0.459938	0.414249
Illinois River	Lower Arkansas River	0.632342	0.656809	0.602359
Medicine Lodge River	Lower Arkansas River	0.399187	0.428356	0.375357
Middle Arkansas River	Lower Arkansas River	0.191037	0.212626	0.172518
Ninnescah River	Lower Arkansas River	0.331648	0.356038	0.311746
Salt Fork Arkansas River	Lower Arkansas River	0.538601	0.568555	0.50914
Slate Creek	Lower Arkansas River	0.310869	0.334738	0.282037
Spring River	Lower Arkansas River	0.575564	0.602175	0.544737
Upper Arkansas River	Lower Arkansas River	0.235185	0.26045	0.212513
Walnut Creek	Lower Arkansas River	0.107538	0.125765	0.0927052
Arkansas/Ninnescah	Medicine Lodge River	0.159106	0.176235	0.144362
Big Sandy / Rush Creeks	Medicine Lodge River	0.435959	0.463055	0.411111
Chikaskia River	Medicine Lodge River	0.224393	0.247821	0.205582
Cimarron River	Medicine Lodge River	0.205109	0.225637	0.190395
Illinois River	Medicine Lodge River	0.49191	0.515798	0.468803
Lower Arkansas River	Medicine Lodge River	0.399187	0.428356	0.375357
Middle Arkansas River	Medicine Lodge River	0.444749	0.468552	0.415766
Ninnescah River	Medicine Lodge River	0.0764774	0.0853963	0.069602
Salt Fork Arkansas River	Medicine Lodge River	0.307531	0.329261	0.283386
Slate Creek	Medicine Lodge River	0.2116	0.234132	0.193401
Spring River	Medicine Lodge River	0.391693	0.416047	0.362741
Upper Arkansas River	Medicine Lodge River	0.451231	0.48082	0.419716
Walnut Creek	Medicine Lodge River	0.369488	0.391768	0.343013
Arkansas/Ninnescah	Middle Arkansas River	0.385171	0.410318	0.362959
Big Sandy / Rush Creeks	Middle Arkansas River	0.168771	0.200145	0.140282
Chikaskia River	Middle Arkansas River	0.513522	0.542712	0.487817
Cimarron River	Middle Arkansas River	0.471696	0.495911	0.440965
Illinois River	Middle Arkansas River	0.836521	0.85532	0.812333
Lower Arkansas River	Middle Arkansas River	0.191037	0.212626	0.172518
Medicine Lodge River	Middle Arkansas River	0.444749	0.468552	0.415766
Ninnescah River	Middle Arkansas River	0.368215	0.392284	0.348207
Salt Fork Arkansas River	Middle Arkansas River	0.637685	0.667177	0.606782
Slate Creek	Middle Arkansas River	0.455792	0.484252	0.421239
Spring River	Middle Arkansas River	0.74548	0.771984	0.715907
Upper Arkansas River	Middle Arkansas River	0.213382	0.254833	0.188147
Walnut Creek	Middle Arkansas River	0.260703	0.296577	0.226094
Arkansas/Ninnescah	Ninnescah River	0.0918036	0.105274	0.0827337
Big Sandy / Rush Creeks	Ninnescah River	0.369416	0.39258	0.34758
Chikaskia River	Ninnescah River	0.140019	0.153081	0.128477
Cimarron River	Ninnescah River	0.136026	0.148411	0.126171
Illinois River	Ninnescah River	0.383501	0.401528	0.364797
Lower Arkansas River	Ninnescah River	0.331648	0.356038	0.311746
Medicine Lodge River	Ninnescah River	0.0764774	0.0853963	0.069602
Middle Arkansas River	Ninnescah River	0.368215	0.392284	0.348207
Salt Fork Arkansas River	Ninnescah River	0.225825	0.243863	0.208709
Slate Creek	Ninnescah River	0.141098	0.154159	0.127589
Spring River	Ninnescah River	0.315074	0.334229	0.290436
Upper Arkansas River	Ninnescah River	0.385139	0.41137	0.361282
Walnut Creek	Ninnescah River	0.308499	0.330864	0.288733
Arkansas/Ninnescah	Salt Fork Arkansas River	0.352063	0.382876	0.326884
Big Sandy / Rush Creeks	Salt Fork Arkansas River	0.629901	0.660993	0.601763
Chikaskia River	Salt Fork Arkansas River	0.376477	0.401317	0.354264
Cimarron River	Salt Fork Arkansas River	0.136961	0.149694	0.12321
Illinois River	Salt Fork Arkansas River	0.694437	0.720999	0.670259
Lower Arkansas River	Salt Fork Arkansas River	0.538601	0.568555	0.50914
Medicine Lodge River	Salt Fork Arkansas River	0.307531	0.329261	0.283386
Middle Arkansas River	Salt Fork Arkansas River	0.637685	0.667177	0.606782
Ninnescah River	Salt Fork Arkansas River	0.225825	0.243863	0.208709
Slate Creek	Salt Fork Arkansas River	0.40042	0.430309	0.374598
Spring River	Salt Fork Arkansas River	0.550185	0.582018	0.521713
Upper Arkansas River	Salt Fork Arkansas River	0.646373	0.678549	0.616669
Walnut Creek	Salt Fork Arkansas River	0.545914	0.571324	0.517048
Arkansas/Ninnescah	Slate Creek	0.133844	0.146833	0.119416
Big Sandy / Rush Creeks	Slate Creek	0.461852	0.491564	0.432716
Chikaskia River	Slate Creek	0.304294	0.330655	0.281239
Cimarron River	Slate Creek	0.260465	0.279522	0.242552
Illinois River	Slate Creek	0.722918	0.743499	0.694481
Lower Arkansas River	Slate Creek	0.310869	0.334738	0.282037
Medicine Lodge River	Slate Creek	0.2116	0.234132	0.193401
Middle Arkansas River	Slate Creek	0.455792	0.484252	0.421239
Ninnescah River	Slate Creek	0.141098	0.154159	0.127589
Salt Fork Arkansas River	Slate Creek	0.40042	0.430309	0.374598
Spring River	Slate Creek	0.501832	0.52897	0.466799
Upper Arkansas River	Slate Creek	0.481994	0.506609	0.44708
Walnut Creek	Slate Creek	0.326971	0.353125	0.300236
Arkansas/Ninnescah	Spring River	0.4406	0.466498	0.407374
Big Sandy / Rush Creeks	Spring River	0.773788	0.798764	0.747994
Chikaskia River	Spring River	0.457808	0.483845	0.429329
Cimarron River	Spring River	0.407608	0.434176	0.381391
Illinois River	Spring River	0.501908	0.552851	0.441341
Lower Arkansas River	Spring River	0.575564	0.602175	0.544737
Medicine Lodge River	Spring River	0.391693	0.416047	0.362741
Middle Arkansas River	Spring River	0.74548	0.771984	0.715907
Ninnescah River	Spring River	0.315074	0.334229	0.290436
Salt Fork Arkansas River	Spring River	0.550185	0.582018	0.521713
Slate Creek	Spring River	0.501832	0.52897	0.466799
Upper Arkansas River	Spring River	0.799935	0.824736	0.775113
Walnut Creek	Spring River	0.621	0.649309	0.592193
Arkansas/Ninnescah	Upper Arkansas River	0.411377	0.439813	0.389412
Big Sandy / Rush Creeks	Upper Arkansas River	0.360025	0.424014	0.303842
Chikaskia River	Upper Arkansas River	0.52407	0.555087	0.495145
Cimarron River	Upper Arkansas River	0.476068	0.505342	0.441911
Illinois River	Upper Arkansas River	0.879566	0.896611	0.859806
Lower Arkansas River	Upper Arkansas River	0.235185	0.26045	0.212513
Medicine Lodge River	Upper Arkansas River	0.451231	0.48082	0.419716
Middle Arkansas River	Upper Arkansas River	0.213382	0.254833	0.188147
Ninnescah River	Upper Arkansas River	0.385139	0.41137	0.361282
Salt Fork Arkansas River	Upper Arkansas River	0.646373	0.678549	0.616669
Slate Creek	Upper Arkansas River	0.481994	0.506609	0.44708
Spring River	Upper Arkansas River	0.799935	0.824736	0.775113
Walnut Creek	Upper Arkansas River	0.305852	0.341865	0.271567
Arkansas/Ninnescah	Walnut Creek	0.238345	0.257307	0.221649
Big Sandy / Rush Creeks	Walnut Creek	0.282297	0.31333	0.247097
Chikaskia River	Walnut Creek	0.446053	0.472338	0.421946
Cimarron River	Walnut Creek	0.408583	0.433523	0.379774
Illinois River	Walnut Creek	0.760942	0.781688	0.733798
Lower Arkansas River	Walnut Creek	0.107538	0.125765	0.0927052
Medicine Lodge River	Walnut Creek	0.369488	0.391768	0.343013
Middle Arkansas River	Walnut Creek	0.260703	0.296577	0.226094
Ninnescah River	Walnut Creek	0.308499	0.330864	0.288733
Salt Fork Arkansas River	Walnut Creek	0.545914	0.571324	0.517048
Slate Creek	Walnut Creek	0.326971	0.353125	0.300236
Spring River	Walnut Creek	0.621	0.649309	0.592193
Upper Arkansas River	Walnut Creek	0.305852	0.341865	0.271567
