# Supplementary material for: Balancing Inbreeding and Outbreeding Risks to Inform Translocations Throughout the Range of an Imperiled Darter
Source: Evol Appl. 2025 Mar 23;18(3):e70088. doi: 10.1111/eva.70088 (PMC11930765; doi:10.1111/eva.70088)
Supplement: Supplementary file 14 — Table S4. Model selection table for heterozygosity analysis. [file EVA-18-e70088-s008.xlsx]

## Sheet: Sheet1
Supplemental Table 4. Model selection results associating heterozygosity with landscape factors. k = number of parameters, logLik = log likelihood of model, AICc = Akaike's information criterion corrected for sample size, ∆AICc = difference between AIC for model and the model with the lowest AIC. Parameters with p-value <0.05 are shown in bold. All models shown - presence of a coefficient value (…
Intercept	proportion_crop	proportion_developed	proportion_forest	proportion_grassland	dams	reservoir	metapopulation	intermittent	upstream distance	k	logLik	AICc	delta	weight
0.2522						+	+		7.536e-08	17	634.51	-1232.2	0	0.061
0.2547	-0.008105					+	+		7.572e-08	18	635.291	-1231.5	0.78	0.041
0.2521							+		8.22e-08	16	632.889	-1231.3	0.92	0.039
0.2513				0.006621		+	+		7.449e-08	18	635.148	-1231.2	1.06	0.036
0.2497			0.01721			+	+		7.994e-08	18	634.998	-1230.9	1.37	0.031
0.2511				0.007406			+		8.086e-08	17	633.682	-1230.6	1.66	0.027
0.2472					+	+	+		7.873e-08	18	634.819	-1230.5	1.72	0.026
0.2511						+	+	+	7.526e-08	18	634.799	-1230.5	1.76	0.025
0.2505							+	+	8.129e-08	17	633.471	-1230.2	2.08	0.022
0.2542	-0.006964						+		8.289e-08	17	633.462	-1230.1	2.1	0.021
0.2483			0.01933	0.00726		+	+		7.956e-08	19	635.762	-1230	2.2	0.02
0.2535	-0.008752					+	+	+	7.563e-08	19	635.701	-1229.9	2.32	0.019
0.2522		0.0004313				+	+		7.56e-08	18	634.511	-1229.9	2.34	0.019
0.2497	-0.008032				+	+	+		7.901e-08	19	635.588	-1229.7	2.55	0.017
0.2524	-0.007094		0.01333			+	+		7.923e-08	19	635.573	-1229.7	2.58	0.017
0.2504			0.01204				+		8.581e-08	17	633.13	-1229.5	2.76	0.015
0.2494				0.007497			+	+	7.991e-08	18	634.288	-1229.5	2.78	0.015
0.25				0.006758		+	+	+	7.437e-08	19	635.465	-1229.4	2.79	0.015
0.248					+		+		8.519e-08	17	633.102	-1229.4	2.82	0.015
0.2534	-0.005885			0.003861		+	+		7.512e-08	19	635.45	-1229.4	2.82	0.015
0.2527	-0.007962						+	+	8.195e-08	18	634.213	-1229.3	2.94	0.014
0.247				0.006234	+	+	+		7.747e-08	19	635.381	-1229.3	2.96	0.014
0.2549	-0.008557	-0.002814				+	+		7.418e-08	19	635.328	-1229.2	3.07	0.013
0.2487			0.0167			+	+	+	7.971e-08	19	635.259	-1229	3.21	0.012
0.251		0.004766		0.007563		+	+		7.701e-08	19	635.25	-1229	3.22	0.012
0.2521		0.001288					+		8.289e-08	17	632.897	-1229	3.23	0.012
0.2456			0.01574		+	+	+		8.244e-08	19	635.222	-1229	3.28	0.012
0.2489			0.01458	0.007945			+		8.514e-08	18	634.034	-1228.9	3.29	0.012
0.2454					+	+	+	+	7.898e-08	19	635.177	-1228.9	3.37	0.011
0.2507		0.006152		0.008602			+		8.394e-08	18	633.85	-1228.6	3.66	0.01
0.2476				0.007116	+		+		8.34e-08	18	633.83	-1228.5	3.7	0.01
0.2496		0.001424	0.01745			+	+		8.08e-08	19	635.008	-1228.5	3.71	0.01
0.2525	-0.003776			0.005671			+		8.155e-08	18	633.808	-1228.5	3.75	0.009
0.2454					+		+	+	8.48e-08	18	633.777	-1228.4	3.81	0.009
0.2488			0.01184				+	+	8.485e-08	18	633.706	-1228.3	3.95	0.008
0.2478	-0.008732				+	+	+	+	7.934e-08	20	636.078	-1228.3	3.95	0.008
0.2472			0.01883	0.007374		+	+	+	7.931e-08	20	636.048	-1228.2	4.01	0.008
0.2502	-0.006878				+		+		8.576e-08	18	633.662	-1228.2	4.04	0.008
0.247		0.001637			+	+	+		7.974e-08	19	634.832	-1228.2	4.06	0.008
0.251		0.0004205				+	+	+	7.549e-08	19	634.8	-1228.1	4.12	0.008
0.2477		0.006551	0.02086	0.008606		+	+		8.343e-08	20	635.951	-1228	4.21	0.007
0.2528	-0.006284		0.008447				+		8.536e-08	18	633.575	-1228	4.21	0.007
0.2514	-0.007783		0.01234			+	+	+	7.888e-08	20	635.943	-1228	4.22	0.007
0.2451			0.01804	0.00691	+	+	+		8.159e-08	20	635.907	-1227.9	4.3	0.007
0.2501	-0.003705		0.01677	0.005438		+	+		7.928e-08	20	635.871	-1227.9	4.37	0.007
0.2505		0.001176					+	+	8.192e-08	18	633.478	-1227.8	4.41	0.007
0.2523	-0.006633			0.003664		+	+	+	7.506e-08	20	635.845	-1227.8	4.42	0.007
0.2544	-0.00718	-0.001381					+		8.217e-08	18	633.471	-1227.8	4.42	0.007
0.2473			0.01441	0.008029			+	+	8.415e-08	19	634.634	-1227.8	4.46	0.007
0.2483	-0.007143		0.01181		+	+	+		8.176e-08	20	635.806	-1227.7	4.5	0.006
0.2451				0.006334	+	+	+	+	7.771e-08	20	635.759	-1227.6	4.59	0.006
0.2537	-0.009255	-0.003091				+	+	+	7.394e-08	20	635.747	-1227.6	4.62	0.006
0.2451				0.007143	+		+	+	8.3e-08	19	634.514	-1227.5	4.7	0.006
0.249	-0.006111			0.003349	+	+	+		7.827e-08	20	635.706	-1227.5	4.7	0.006
0.2476	-0.007926				+		+	+	8.542e-08	19	634.514	-1227.5	4.7	0.006
0.2511	-0.004998			0.005208			+	+	8.075e-08	19	634.505	-1227.5	4.71	0.006
0.2469			0.01071		+		+		8.803e-08	18	633.29	-1227.5	4.78	0.006
0.2491		0.006083		0.008679			+	+	8.297e-08	19	634.454	-1227.4	4.82	0.006
0.25	-0.008292	-0.001608			+	+	+		7.802e-08	20	635.599	-1227.3	4.91	0.005
0.2526	-0.00739	-0.001638	0.01288			+	+		7.822e-08	20	635.585	-1227.3	4.94	0.005
0.2497		0.004842		0.007716		+	+	+	7.693e-08	20	635.571	-1227.3	4.97	0.005
0.2439			0.01499		+	+	+	+	8.25e-08	20	635.542	-1227.2	5.02	0.005
0.2462		0.005751		0.007332	+	+	+		8.081e-08	20	635.527	-1227.2	5.06	0.005
0.2502		0.002044	0.01241				+		8.702e-08	18	633.15	-1227.2	5.06	0.005
0.2477		0.002337			+		+		8.66e-08	18	633.129	-1227.1	5.1	0.005
0.2514	-0.007334		0.007626				+	+	8.419e-08	19	634.306	-1227.1	5.11	0.005
0.2481		0.007668	0.01648	0.009506			+		8.954e-08	19	634.291	-1227.1	5.14	0.005
0.2533	-0.005644	0.0006416		0.004101		+	+		7.543e-08	20	635.451	-1227	5.21	0.005
0.2529	-0.008267	-0.001913					+	+	8.094e-08	19	634.23	-1227	5.26	0.004
0.2463			0.0135	0.007675	+		+		8.683e-08	19	634.126	-1226.8	5.47	0.004
0.2486		0.001385	0.01694			+	+	+	8.055e-08	20	635.269	-1226.7	5.57	0.004
0.2498	-0.001981		0.01314	0.006982			+		8.508e-08	19	634.066	-1226.6	5.59	0.004
0.2453		0.002398	0.01608		+	+	+		8.4e-08	20	635.25	-1226.6	5.61	0.004
0.2467		0.007017		0.008434	+		+		8.732e-08	19	634.045	-1226.6	5.63	0.004
0.2451		0.001756			+	+	+	+	8.007e-08	20	635.192	-1226.5	5.72	0.003
0.249	-0.003899			0.005316	+		+		8.418e-08	19	633.964	-1226.4	5.8	0.003
0.2444			0.01019		+		+	+	8.751e-08	19	633.948	-1226.4	5.83	0.003
0.2516	-0.002109	0.004656		0.007342			+		8.358e-08	19	633.88	-1226.3	5.96	0.003
0.2466	-0.00791		0.0105		+	+	+	+	8.177e-08	21	636.25	-1226.2	6.02	0.003
0.2434			0.0173	0.006977	+	+	+	+	8.165e-08	21	636.242	-1226.2	6.03	0.003
0.2466		0.006581	0.02036	0.008726		+	+	+	8.32e-08	21	636.24	-1226.2	6.04	0.003
0.2493	-0.004546		0.01564	0.005149		+	+	+	7.895e-08	21	636.211	-1226.1	6.09	0.003
0.2451		0.002419			+		+	+	8.627e-08	19	633.805	-1226.1	6.11	0.003
0.2472	-0.006963			0.00306	+	+	+	+	7.865e-08	21	636.177	-1226.1	6.16	0.003
0.2493	-0.006314		0.007088		+		+		8.76e-08	19	633.741	-1226	6.24	0.003
0.244		0.007249	0.01956	0.008352	+	+	+		8.614e-08	21	636.136	-1226	6.24	0.003
0.2487		0.00192	0.01219				+	+	8.599e-08	19	633.724	-1226	6.28	0.003
0.2481	-0.009017	-0.001752			+	+	+	+	7.826e-08	21	636.092	-1225.9	6.33	0.003
0.2465		0.007582	0.01629	0.009572			+	+	8.851e-08	20	634.886	-1225.9	6.34	0.003
0.2502	-0.006931	-0.000334			+		+		8.557e-08	19	633.662	-1225.8	6.4	0.002
0.2468	-0.004108		0.0151	0.004861	+	+	+		8.145e-08	21	636.04	-1225.8	6.44	0.002
0.2438			0.01298	0.00768	+		+	+	8.631e-08	20	634.789	-1225.7	6.53	0.002
0.2529	-0.006388	-0.0005813	0.008282				+		8.501e-08	19	633.577	-1225.7	6.57	0.002
0.2517	-0.008152	-0.002002	0.01179			+	+	+	7.764e-08	21	635.962	-1225.6	6.59	0.002
0.2484	-0.001226	0.005562	0.01978	0.0078		+	+		8.275e-08	21	635.959	-1225.6	6.6	0.002
0.2466	-0.005239			0.004727	+		+	+	8.402e-08	20	634.753	-1225.6	6.6	0.002
0.2441		0.007126		0.008482	+		+	+	8.698e-08	20	634.738	-1225.6	6.63	0.002
0.2488	-0.003323		0.01199	0.006418			+	+	8.399e-08	20	634.72	-1225.6	6.67	0.002
0.2443		0.005954		0.007473	+	+	+	+	8.117e-08	21	635.916	-1225.6	6.68	0.002
0.2523	-0.006631	5.399e-06		0.003666		+	+	+	7.506e-08	21	635.845	-1225.4	6.83	0.002
0.2484	-0.007261	-0.0006529	0.01165		+	+	+		8.133e-08	21	635.808	-1225.3	6.9	0.002
0.2469	-0.007447		0.005853		+		+	+	8.693e-08	20	634.568	-1225.3	6.97	0.002
0.2505	-0.003749	0.003419		0.006445			+	+	8.225e-08	20	634.544	-1225.2	7.02	0.002
0.2465		0.002899	0.01115		+		+		8.99e-08	19	633.331	-1225.2	7.06	0.002
0.2477	-0.008033	-0.0006669			+		+	+	8.502e-08	20	634.516	-1225.2	7.08	0.002
0.2486	-0.005465	0.001735		0.003985	+	+	+		7.919e-08	21	635.716	-1225.2	7.08	0.002
0.245		0.008272	0.01532	0.009304	+		+		9.192e-08	20	634.42	-1225	7.27	0.002
0.2436		0.002475	0.01534		+	+	+	+	8.412e-08	21	635.572	-1224.9	7.37	0.002
0.247	0.002071	0.009314	0.01839	0.01085			+		9.055e-08	20	634.313	-1224.8	7.48	0.001
0.2516	-0.007555	-0.001202	0.007281				+	+	8.346e-08	20	634.312	-1224.8	7.48	0.001
0.2472	-0.002265		0.01179	0.006559	+		+		8.685e-08	20	634.166	-1224.5	7.78	0.001
0.2475	-0.001883	0.005669		0.007312	+		+		8.694e-08	20	634.069	-1224.3	7.97	0.001
0.2422		0.007383	0.01883	0.008447	+	+	+	+	8.629e-08	22	636.48	-1224.3	7.98	0.001
0.2453	-0.005105		0.01356	0.004438	+	+	+	+	8.149e-08	22	636.445	-1224.2	8.05	0.001
0.244		0.002954	0.01063		+		+	+	8.941e-08	20	633.99	-1224.1	8.13	0.001
0.2425		0.008338	0.01482	0.009323	+		+	+	9.144e-08	21	635.09	-1223.9	8.34	0.001
0.2479	-0.002466	0.004595	0.01817	0.007112		+	+	+	8.183e-08	22	636.27	-1223.8	8.4	0.001
0.2468	-0.008074	-0.0009031	0.01028		+	+	+	+	8.116e-08	22	636.254	-1223.8	8.44	0.001
0.2469	-0.006519	0.001184		0.003495	+	+	+	+	7.928e-08	22	636.182	-1223.7	8.58	0.001
0.2492	-0.006264	0.000284	0.00716		+		+		8.778e-08	20	633.741	-1223.6	8.63	0.001
0.2447	-0.0014	0.006125	0.01832	0.00743	+	+	+		8.539e-08	22	636.146	-1223.6	8.65	0.001
0.2452	-0.003797		0.01009	0.005809	+		+	+	8.631e-08	21	634.901	-1223.5	8.71	0.001
0.2465	8.321e-05	0.007648	0.01636	0.009626			+	+	8.855e-08	21	634.886	-1223.5	8.74	0.001
0.2455	-0.003588	0.004562		0.006346	+		+	+	8.624e-08	21	634.821	-1223.4	8.87	0.001
0.247	-0.007476	-0.0001604	0.005812		+		+	+	8.683e-08	21	634.568	-1222.9	9.38	0.001
0.2439	0.001978	0.009839	0.01716	0.01059	+		+		9.286e-08	21	634.441	-1222.6	9.63	0
0.2529						+	+			16	628.23	-1222	10.24	0
0.2436	-0.002793	0.005149	0.01632	0.006613	+	+	+	+	8.479e-08	23	636.519	-1221.9	10.36	0
0.2426	-0.000178	0.008197	0.01465	0.009207	+		+	+	9.135e-08	22	635.09	-1221.5	10.76	0
0.2518				0.007381		+	+			17	628.984	-1221.2	11.05	0
0.2552	-0.007779					+	+			17	628.912	-1221	11.2	0
0.2531		-0.00845				+	+			17	628.594	-1220.4	11.83	0
0.2517						+	+	+		17	628.521	-1220.3	11.98	0
0.2561	-0.009725	-0.01195				+	+			18	629.602	-1220.1	12.16	0
0.2524			0.003187			+	+			17	628.247	-1219.7	12.53	0
0.2525					+	+	+			17	628.231	-1219.7	12.56	0
0.254	-0.008439					+	+	+		18	629.317	-1219.5	12.73	0
0.2505				0.007521		+	+	+		18	629.306	-1219.5	12.75	0
0.2536	-0.004841			0.005116		+	+			18	629.178	-1219.2	13	0
0.2521		-0.004935		0.006378		+	+			18	629.095	-1219.1	13.17	0
0.251			0.00547	0.007576		+	+			18	629.033	-1218.9	13.3	0
0.2522				0.007411	+	+	+			18	628.986	-1218.8	13.39	0
0.2554	-0.007854		-0.0009667			+	+			18	628.914	-1218.7	13.53	0
0.255	-0.007776				+	+	+			18	628.913	-1218.7	13.54	0
0.2519		-0.008448				+	+	+		18	628.886	-1218.6	13.59	0
0.2549	-0.01045	-0.01221				+	+	+		19	630.038	-1218.6	13.65	0
0.2529							+			15	625.312	-1218.5	13.78	0
0.2516				0.008581			+			16	626.315	-1218.2	14.07	0
0.2527		-0.008393	0.002616			+	+			18	628.605	-1218.1	14.15	0
0.2532		-0.008474			+	+	+			18	628.594	-1218.1	14.17	0
0.2513			0.002684			+	+	+		18	628.533	-1217.9	14.3	0
0.2508					+	+	+	+		18	628.529	-1217.9	14.3	0
0.2566	-0.009974	-0.0121	-0.00291			+	+			19	629.615	-1217.7	14.49	0
0.2558	-0.009161	-0.01131		0.0007982		+	+			19	629.606	-1217.7	14.51	0
0.2567	-0.009748	-0.01203			+	+	+			19	629.605	-1217.7	14.51	0
0.2525	-0.005599			0.004916		+	+	+		19	629.563	-1217.6	14.6	0
0.251							+	+		16	626.033	-1217.6	14.63	0
0.2523			0.003128		+	+	+			18	628.247	-1217.4	14.87	0
0.2497				0.008669			+	+		17	627.063	-1217.3	14.89	0
0.2508		-0.004846		0.006535		+	+	+		19	629.413	-1217.3	14.9	0
0.2498			0.004982	0.007697		+	+	+		19	629.346	-1217.2	15.03	0
0.2532	-0.008434				+	+	+	+		19	629.324	-1217.2	15.08	0
0.2543	-0.008595		-0.001963			+	+	+		19	629.323	-1217.2	15.08	0
0.2504				0.00751	+	+	+	+		19	629.306	-1217.1	15.11	0
0.2547	-0.006162						+			16	625.733	-1217	15.23	0
0.2531	-0.004519		0.00241	0.005353		+	+			19	629.187	-1216.9	15.35	0
0.2538	-0.004831			0.00514	+	+	+			19	629.179	-1216.9	15.37	0
0.2531		-0.008451					+			16	625.667	-1216.9	15.37	0
0.2513		-0.004707	0.004856	0.006598		+	+			19	629.133	-1216.8	15.46	0
0.2526		-0.004995		0.006412	+	+	+			19	629.099	-1216.7	15.53	0
0.2516			0.00582	0.007649	+	+	+			19	629.039	-1216.6	15.65	0
0.253	-0.007289						+	+		17	626.616	-1216.5	15.79	0
0.2551	-0.007858		-0.001082		+	+	+			19	628.914	-1216.3	15.9	0
0.2516		-0.008402	0.002112			+	+	+		19	628.893	-1216.3	15.94	0
0.2516		-0.008403			+	+	+	+		19	628.887	-1216.3	15.95	0
0.2556	-0.0108	-0.01242	-0.004002			+	+	+		20	630.064	-1216.3	15.98	0
0.2536			-0.004852				+			16	625.351	-1216.2	16	0
0.2548	-0.0102	-0.01193		0.0003483		+	+	+		20	630.039	-1216.2	16.03	0
0.2548	-0.01045	-0.0122			+	+	+	+		20	630.038	-1216.2	16.03	0
0.2542					+		+			16	625.333	-1216.2	16.03	0
0.2519		-0.004187		0.007736			+			17	626.393	-1216	16.23	0
0.2512		-0.008448					+	+		17	626.39	-1216	16.24	0
0.2536				0.008729	+		+			17	626.365	-1215.9	16.29	0
0.2523	-0.001824			0.007747			+			17	626.342	-1215.9	16.34	0
0.2556	-0.007989	-0.01133					+			17	626.336	-1215.9	16.35	0
0.2519			-0.001985	0.008499			+			17	626.321	-1215.9	16.38	0
0.253		-0.008437	0.002762		+	+	+			19	628.606	-1215.7	16.51	0
0.2507			0.002377		+	+	+	+		19	628.538	-1215.6	16.65	0
0.2538	-0.009217	-0.01176					+	+		18	627.272	-1215.4	16.82	0
0.257	-0.009976	-0.01215	-0.002743		+	+	+			20	629.617	-1215.4	16.87	0
0.2517			-0.004857				+	+		17	626.072	-1215.4	16.88	0
0.2564	-0.009707	-0.01181	-0.002645	0.0003465		+	+			20	629.616	-1215.4	16.88	0
0.2564	-0.009162	-0.01137		0.0008324	+	+	+			20	629.61	-1215.3	16.89	0
0.2514					+		+	+		17	626.035	-1215.3	16.95	0
0.2522	-0.005427		0.001255	0.00504		+	+	+		20	629.565	-1215.3	16.98	0
0.2521	-0.005618			0.00488	+	+	+	+		20	629.564	-1215.3	16.98	0
0.2508	-0.003198			0.007212			+	+		18	627.147	-1215.2	17.07	0
0.25		-0.004129		0.007836			+	+		18	627.139	-1215.2	17.08	0
0.2509				0.00875	+		+	+		18	627.078	-1215	17.21	0
0.2502		-0.004642	0.004378	0.006732		+	+	+		20	629.444	-1215	17.22	0
0.25			-0.001961	0.008588			+	+		18	627.069	-1215	17.22	0
0.2509		-0.004852		0.006539	+	+	+	+		20	629.413	-1215	17.28	0
0.2562	-0.006886		-0.008686				+			17	625.852	-1214.9	17.32	0
0.25			0.005075	0.007716	+	+	+	+		20	629.347	-1214.8	17.42	0
0.2535	-0.008624		-0.002395		+	+	+	+		20	629.333	-1214.8	17.44	0
0.2562	-0.006204				+		+			17	625.759	-1214.7	17.5	0
0.2539		-0.008569	-0.005413				+			17	625.715	-1214.6	17.59	0
0.2549		-0.008705			+		+			17	625.706	-1214.6	17.61	0
0.2535	-0.004472		0.002638	0.005417	+	+	+			20	629.189	-1214.5	17.73	0
0.2521		-0.004783	0.005268	0.006671	+	+	+			20	629.143	-1214.4	17.82	0
0.2546	-0.008082		-0.009358				+	+		18	626.756	-1214.4	17.85	0
0.2535	-0.007295				+		+	+		18	626.619	-1214.1	18.12	0
0.2545			-0.004354		+		+			17	625.363	-1213.9	18.29	0
0.2514		-0.008376	0.002021		+	+	+	+		20	628.893	-1213.9	18.32	0
0.2537	-0.00451	-0.007291		0.00505			+			18	626.519	-1213.9	18.32	0
0.2574	-0.008969	-0.01191	-0.01063				+			18	626.514	-1213.9	18.33	0
0.2558	-0.01112	-0.01276	-0.004312	-0.0003983		+	+	+		21	630.065	-1213.9	18.39	0
0.2553	-0.01081	-0.01239	-0.00413		+	+	+	+		21	630.065	-1213.9	18.39	0
0.2547	-0.0102	-0.01192		0.0003464	+	+	+	+		21	630.039	-1213.8	18.44	0
0.2541		-0.004435		0.007848	+		+			18	626.452	-1213.8	18.46	0
0.252		-0.008567	-0.005418				+	+		18	626.439	-1213.8	18.48	0
0.2522		-0.004316	-0.002569	0.007604			+			18	626.403	-1213.7	18.55	0
0.2522		-0.008575			+		+	+		18	626.4	-1213.7	18.56	0
0.2578	-0.008108	-0.01168			+		+			18	626.394	-1213.7	18.57	0
0.2543	-0.00179			0.00791	+		+			18	626.391	-1213.7	18.58	0
0.2537			-0.000973	0.008684	+		+			18	626.366	-1213.6	18.63	0
0.253	-0.00235		-0.003679	0.007355			+			18	626.362	-1213.6	18.64	0
0.2558	-0.01029	-0.0124	-0.0114				+	+		19	627.479	-1213.5	18.77	0
0.2524	-0.006397	-0.008525		0.004035			+	+		19	627.389	-1213.3	18.95	0
0.2551	-0.009263	-0.01195			+		+	+		19	627.289	-1213.1	19.15	0
0.2518			-0.004816		+		+	+		18	626.072	-1213	19.22	0
0.2568	-0.009659	-0.01181	-0.002414	0.0004112	+	+	+			21	629.618	-1213	19.28	0
0.2518	-0.003893		-0.004766	0.006699			+	+		19	627.18	-1212.9	19.36	0
0.252	-0.005463		0.001101	0.004997	+	+	+	+		21	629.566	-1212.9	19.38	0
0.2519	-0.003159			0.007305	+		+	+		19	627.16	-1212.8	19.4	0
0.2513		-0.004276		0.0079	+		+	+		19	627.159	-1212.8	19.41	0
0.2504		-0.004256	-0.002537	0.007706			+	+		19	627.15	-1212.8	19.42	0
0.251			-0.001435	0.008683	+		+	+		19	627.081	-1212.7	19.56	0
0.2505		-0.004672	0.004542	0.006759	+	+	+	+		21	629.445	-1212.6	19.63	0
0.2571	-0.006874		-0.008219		+		+			18	625.863	-1212.6	19.64	0
0.2553		-0.008765	-0.004696		+		+			18	625.742	-1212.4	19.88	0
0.2545	-0.008086		-0.009422		+		+	+		19	626.757	-1212	20.21	0
0.2555	-0.006159	-0.008807	-0.007618	0.003677			+			19	626.597	-1211.7	20.53	0
0.256	-0.004585	-0.007599		0.005121	+		+			19	626.582	-1211.7	20.56	0
0.2589	-0.008986	-0.01212	-0.00988		+		+			19	626.544	-1211.6	20.64	0
0.2555	-0.01116	-0.01277	-0.0045	-0.0004525	+	+	+	+		22	630.066	-1211.4	20.81	0
0.2542		-0.004499	-0.001506	0.007766	+		+			19	626.455	-1211.4	20.81	0
0.2526		-0.00864	-0.00515		+		+	+		19	626.442	-1211.4	20.84	0
0.2546	-0.002166		-0.002606	0.007617	+		+			19	626.401	-1211.3	20.92	0
0.2546	-0.008505	-0.01045	-0.009504	0.002295			+	+		20	627.511	-1211.2	21.09	0
0.2563	-0.01028	-0.01246	-0.01115		+		+	+		20	627.482	-1211.1	21.15	0
0.2537	-0.006406	-0.008681		0.004095	+		+	+		20	627.41	-1210.9	21.29	0
0.2524	-0.003803		-0.004331	0.00681	+		+	+		20	627.186	-1210.5	21.74	0
0.2515		-0.004358	-0.00195	0.007794	+		+	+		20	627.165	-1210.5	21.78	0
0.2571	-0.005986	-0.008843	-0.006534	0.00393	+		+			20	626.638	-1209.4	22.83	0
0.2553	-0.008415	-0.01045	-0.009077	0.002405	+		+	+		21	627.516	-1208.8	23.48	0
0.2258				0.05219	+	+				5	342.586	-674.9	557.32	0
0.2231			0.03679	0.05688	+	+				6	342.933	-673.5	558.74	0
0.217	0.0179			0.06196	+	+				6	342.889	-673.4	558.82	0
0.2306		-0.02476		0.04838	+	+				6	342.863	-673.4	558.87	0
0.2299				0.05217	+	+		+		6	342.672	-673	559.26	0
0.2236				0.05214	+	+			1.642e-08	6	342.629	-672.9	559.34	0
0.2112	0.02264		0.04551	0.07034	+	+				7	343.4	-672.3	559.92	0
0.2275		-0.02149	0.03302	0.05309	+	+				7	343.139	-671.8	560.45	0
0.2186			0.04258	0.05752	+	+			2.96e-08	7	343.066	-671.6	560.59	0
0.2273			0.03734	0.05693	+	+		+		7	343.029	-671.6	560.67	0
0.2213	0.01916			0.06263	+	+		+		7	343.016	-671.5	560.69	0
0.2228	0.01227	-0.01534		0.05653	+	+				7	342.966	-671.4	560.79	0
0.2349		-0.02506		0.04832	+	+		+		7	342.956	-671.4	560.81	0
0.2144	0.01823			0.06208	+	+			1.833e-08	7	342.944	-671.4	560.84	0
0.2289		-0.02398		0.04846	+	+			1.208e-08	7	342.887	-671.3	560.95	0
0.2277				0.05213	+	+		+	1.446e-08	7	342.705	-670.9	561.31	0
0.2052	0.02405		0.05296	0.07194	+	+			3.534e-08	8	343.59	-670.6	561.69	0
0.2159	0.02417		0.0468	0.07132	+	+		+		8	343.555	-670.5	561.76	0
0.2131	0.02088	-0.004371	0.04407	0.06853	+	+				8	343.406	-670.2	562.05	0
0.2319		-0.02176	0.03354	0.0531	+	+		+		8	343.24	-669.9	562.39	0
0.2234		-0.01937	0.03824	0.054	+	+			2.476e-08	8	343.23	-669.8	562.41	0
0.2228			0.0427	0.05752	+	+		+	2.765e-08	8	343.145	-669.7	562.58	0
0.2266	0.01379	-0.01452		0.05747	+	+		+		8	343.085	-669.5	562.7	0
0.2188	0.01939			0.0627	+	+		+	1.604e-08	8	343.057	-669.5	562.75	0
0.2199	0.01316	-0.01367		0.05722	+	+			1.533e-08	8	343.003	-669.4	562.86	0
0.2333		-0.02441		0.04839	+	+		+	9.93e-09	8	342.972	-669.3	562.92	0
0.2099	0.02537		0.05369	0.07274	+	+		+	3.312e-08	9	343.721	-668.7	563.59	0
0.1688				0.04982		+				4	338.384	-668.6	563.64	0
0.2043	0.02486	0.001965	0.05375	0.07279	+	+			3.603e-08	9	343.591	-668.4	563.85	0
0.2171	0.02295	-0.003014	0.0458	0.07006	+	+		+		9	343.558	-668.3	563.91	0
0.2675	-0.03714	-0.07045			+	+				6	340.129	-667.9	564.34	0
0.2278		-0.01981	0.03826	0.05393	+	+		+	2.261e-08	9	343.316	-667.8	564.4	0
0.2241	0.0145	-0.01312		0.05802	+	+		+	1.321e-08	9	343.112	-667.4	564.8	0
0.1655				0.04978		+			4.073e-08	5	338.649	-667	565.2	0
0.1606	0.01585			0.05846		+				5	338.614	-667	565.27	0
0.1716		-0.01823		0.04699		+				5	338.53	-666.8	565.44	0
0.228				0.04763	+					4	337.481	-666.8	565.45	0
0.1661			0.02015	0.05234		+				5	338.486	-666.7	565.52	0
0.1701				0.04981		+		+		5	338.398	-666.5	565.7	0
0.2085	0.02658	0.002898	0.05486	0.07399	+	+		+	3.412e-08	10	343.723	-666.5	565.76	0
0.2235			0.05756	0.05525	+					5	338.315	-666.4	565.87	0
0.2384				0.04793	+			+		5	338.066	-665.9	566.36	0
0.2676	-0.03657	-0.07023	-0.01321		+	+				7	340.179	-665.9	566.37	0
0.2703	-0.03672	-0.07051			+	+		+		7	340.17	-665.9	566.38	0
0.2674	-0.03712	-0.0704			+	+			8.589e-10	7	340.129	-665.8	566.47	0
0.2573		-0.05982			+	+				5	337.961	-665.7	566.57	0
0.1567	0.0167			0.05887		+			4.263e-08	6	338.905	-665.4	566.79	0
0.2338			0.05729	0.05551	+			+		6	338.897	-665.4	566.81	0
0.1607			0.03071	0.05361		+			5.076e-08	6	338.871	-665.4	566.86	0
0.2333		-0.02764		0.04341	+					5	337.813	-665.4	566.87	0
0.2575	-0.03096				+	+				5	337.74	-665.2	567.02	0
0.1556	0.01861		0.02708	0.06335		+				6	338.791	-665.2	567.02	0
0.1682		-0.01601		0.04729		+			3.818e-08	6	338.761	-665.2	567.08	0
0.1665				0.04977		+		+	4.026e-08	6	338.656	-664.9	567.29	0
0.1622	0.01645			0.05875		+		+		6	338.643	-664.9	567.32	0
0.1635	0.01274	-0.008458		0.05545		+				6	338.637	-664.9	567.33	0
0.169		-0.01643	0.01714	0.04942		+				6	338.602	-664.8	567.4	0
0.2243	0.00741			0.05161	+					5	337.532	-664.8	567.43	0
0.173		-0.01832		0.04696		+		+		6	338.545	-664.7	567.51	0
0.2286				0.04766	+			-	4.893e-09	5	337.485	-664.7	567.53	0
0.228		-0.02216	0.05365	0.05135	+					6	338.526	-664.7	567.55	0
0.2158	0.01461		0.06365	0.0639	+					6	338.505	-664.6	567.59	0
0.1675			0.02029	0.05234		+		+		6	338.501	-664.6	567.6	0
0.2439		-0.0282		0.04363	+			+		6	338.413	-664.5	567.77	0
0.2212			0.06064	0.05556	+				1.501e-08	6	338.348	-664.3	567.9	0
0.2501					+	+				4	336.221	-664.3	567.97	0
0.1482	0.021		0.03962	0.06616		+			5.605e-08	7	339.257	-664	568.21	0
0.2336	0.011			0.05385	+			+		6	338.177	-664	568.25	0
0.2252	0.01846		0.06495	0.06647	+			+		7	339.195	-663.9	568.33	0
0.2577		-0.05973	-0.02177		+	+				6	338.096	-663.8	568.41	0
0.2703	-0.03618	-0.07029	-0.01298		+	+		+		8	340.218	-663.8	568.43	0
0.2396				0.04798	+			+ -	8.692e-09	6	338.078	-663.8	568.45	0
0.2619		-0.0601			+	+		+		6	338.063	-663.8	568.47	0
0.2386		-0.02276	0.05327	0.0515	+			+		7	339.12	-663.8	568.48	0
0.2681	-0.03661	-0.07045	-0.0138		+	+		-	3.444e-09	8	340.181	-663.7	568.51	0
0.2704	-0.03673	-0.07055			+	+		+ -	5.781e-10	8	340.17	-663.7	568.53	0
0.2562		-0.05935			+	+			7.842e-09	6	337.971	-663.6	568.66	0
0.1632		-0.01253	0.02779	0.0513		+			4.781e-08	7	338.937	-663.4	568.85	0
0.1581	0.01714			0.05909		+		+	4.188e-08	7	338.922	-663.4	568.88	0
0.232			0.05954	0.05573	+			+	1.095e-08	7	338.914	-663.3	568.9	0
0.1582	0.01514	-0.004192		0.05737		+			4.178e-08	7	338.91	-663.3	568.9	0
0.2347		-0.02825		0.04338	+			-	9.777e-09	6	337.828	-663.3	568.95	0
0.2354	-0.003385	-0.03022		0.0412	+					6	337.82	-663.3	568.96	0
0.1616			0.03069	0.0536		+		+	5.029e-08	7	338.877	-663.3	568.97	0
0.2576	-0.03033		-0.01519		+	+				6	337.804	-663.2	568.99	0
0.2601	-0.03055				+	+		+		6	337.776	-663.2	569.05	0
0.2554	-0.03076				+	+			1.496e-08	6	337.774	-663.2	569.05	0
0.1573	0.01932		0.02755	0.06376		+		+		7	338.826	-663.2	569.07	0
0.1562	0.01793	-0.001698	0.02651	0.06264		+				7	338.792	-663.1	569.14	0
0.1693		-0.0161		0.04727		+		+	3.764e-08	7	338.769	-663.1	569.19	0
0.1649	0.01347	-0.008021		0.05589		+		+		7	338.663	-662.8	569.4	0
0.1705		-0.01651	0.01727	0.0494		+		+		7	338.619	-662.8	569.49	0
0.225	0.007362			0.05161	+			-	4.423e-09	6	337.535	-662.7	569.53	0
0.2221	0.008637	-0.01509	0.05849	0.05771	+					7	338.571	-662.7	569.58	0
0.2128	0.01527		0.06768	0.06467	+				1.83e-08	7	338.554	-662.6	569.62	0
0.2264		-0.02133	0.05579	0.0517	+				9.734e-09	7	338.54	-662.6	569.65	0
0.2504			-0.02222		+	+				5	336.359	-662.5	569.78	0
0.2461		-0.02908		0.04359	+			+ -	1.378e-08	7	338.443	-662.4	569.84	0
0.268	-0.03914	-0.07039			+					5	336.308	-662.4	569.88	0
0.2542					+	+		+		5	336.306	-662.4	569.88	0
0.2433	0.001077	-0.02739		0.04433	+			+		7	338.414	-662.3	569.9	0
0.2475					+	+			1.902e-08	5	336.277	-662.3	569.94	0
0.1497	0.02151		0.03981	0.06644		+		+	5.53e-08	8	339.277	-661.9	570.31	0
0.1443	0.02457	0.008557	0.04312	0.06986		+			5.896e-08	8	339.277	-661.9	570.31	0
0.2621		-0.06	-0.02126		+	+		+		7	338.192	-661.9	570.34	0
0.2348	0.01094			0.05388	+			+ -	8.213e-09	7	338.187	-661.9	570.35	0
0.2298	0.01386	-0.01146	0.06102	0.06172	+			+		8	339.233	-661.8	570.4	0
0.2226	0.01894		0.06816	0.06705	+			+	1.463e-08	8	339.226	-661.8	570.41	0
0.2081	-0.03574	-0.06261				+				5	336.002	-661.7	570.49	0
0.2576		-0.05967	-0.02161		+	+			9.546e-10	7	338.096	-661.7	570.53	0
0.2711	-0.03622	-0.0706	-0.01381		+	+		+ -	4.885e-09	9	340.222	-661.7	570.58	0
0.261		-0.05977			+	+		+	5.496e-09	7	338.068	-661.6	570.59	0
0.2376		-0.0223	0.05445	0.0517	+			+	5.371e-09	8	339.124	-661.6	570.62	0
0.1735				0.04555						3	333.824	-661.5	570.69	0
0.1643		-0.01263	0.02776	0.05127		+		+	4.727e-08	8	338.944	-661.3	570.98	0
0.1595	0.01568	-0.003914		0.05769		+		+	4.111e-08	8	338.927	-661.2	571.01	0
0.2601	-0.02995		-0.01497		+	+		+		7	337.839	-661.2	571.05	0
0.2373	-0.003865	-0.03124		0.04086	+			-	1.054e-08	7	337.838	-661.2	571.05	0
0.2561	-0.03027		-0.01333		+	+			1.081e-08	7	337.821	-661.2	571.08	0
0.258	-0.03041				+	+		+	1.373e-08	7	337.805	-661.1	571.11	0
0.1577	0.0189	-0.001024	0.0272	0.06333		+		+		8	338.826	-661	571.21	0
0.2762	-0.03776	-0.07057			+			+		6	336.682	-661	571.24	0
0.2187	0.01008	-0.01272	0.06239	0.05927	+				1.403e-08	8	338.598	-660.6	571.67	0
0.2544			-0.02175		+	+		+		6	336.439	-660.5	571.72	0
0.2487			-0.02002		+	+			1.27e-08	6	336.383	-660.4	571.84	0
0.2707	-0.03945	-0.07158			+			-	1.831e-08	6	336.36	-660.4	571.88	0
0.2516					+	+		+	1.703e-08	6	336.351	-660.3	571.9	0
0.1679			0.04084	0.05086						4	334.238	-660.3	571.93	0
0.268	-0.03946	-0.07053	0.008155		+					6	336.327	-660.3	571.95	0
0.2457	0.0005029	-0.02869		0.04391	+			+ -	1.369e-08	8	338.443	-660.3	571.98	0
0.2025	-0.03029					+				4	334.161	-660.2	572.09	0
0.1799				0.04572				+		4	334.157	-660.1	572.09	0
0.2095	-0.0347	-0.06236	-0.02515			+				6	336.178	-660	572.25	0
0.1994		-0.05252				+				4	334.059	-659.9	572.29	0
0.2057	-0.03527	-0.06105				+			2.733e-08	6	336.117	-659.9	572.37	0
0.1767		-0.02129		0.04227						4	334.016	-659.9	572.38	0
0.2579	-0.03297				+					4	333.997	-659.8	572.41	0
0.1457	0.02529	0.008997	0.0435	0.07035		+		+	5.833e-08	9	339.299	-659.8	572.43	0
0.2573		-0.05917			+					4	333.974	-659.8	572.46	0
0.2623		-0.06008	-0.02149		+	+		+ -	1.338e-09	8	338.192	-659.8	572.48	0
0.227	0.015	-0.009542	0.06419	0.06297	+			+	1.148e-08	9	339.251	-659.7	572.52	0
0.2085	-0.03568	-0.06261				+		+		6	336.003	-659.6	572.6	0
0.172				0.04547					1.92e-08	4	333.882	-659.6	572.65	0
0.1705	0.005893			0.04871						4	333.855	-659.5	572.7	0
0.1957						+				3	332.75	-659.4	572.84	0
0.2586	-0.02991		-0.01333		+	+		+	9.578e-09	8	337.852	-659.1	573.16	0
0.2796	-0.03809	-0.07196			+			+ -	2.131e-08	7	336.751	-659	573.22	0
0.2761	-0.03806	-0.07069	0.007425		+			+		7	336.698	-658.9	573.33	0
0.1743			0.04022	0.05095				+		5	334.559	-658.9	573.38	0
0.2677		-0.05986			+			+		5	334.518	-658.8	573.46	0
0.1641			0.04871	0.05173					3.605e-08	5	334.426	-658.6	573.64	0
0.2501					+					3	332.327	-658.6	573.69	0
0.1994	-0.02983					+			3.789e-08	5	334.383	-658.5	573.73	0
0.171		-0.01721	0.03766	0.0478						5	334.361	-658.5	573.77	0
0.2015		-0.05258	-0.03298			+				5	334.36	-658.5	573.78	0
0.1833		-0.02154		0.0424				+		5	334.354	-658.4	573.79	0
0.266	-0.03159				+			+		5	334.353	-658.4	573.79	0
0.204	-0.02923		-0.02621			+				5	334.35	-658.4	573.8	0
0.2528			-0.01991		+	+		+	1.076e-08	7	336.455	-658.4	573.81	0
0.1617	0.01094		0.04526	0.0573						5	334.341	-658.4	573.81	0
0.2704	-0.03963	-0.07156	0.005159		+			-	1.657e-08	7	336.367	-658.2	573.99	0
0.1966		-0.05078				+			3.33e-08	5	334.228	-658.2	574.04	0
0.1759	0.00859			0.05033				+		5	334.223	-658.2	574.05	0
0.1785				0.04564				+	1.709e-08	5	334.203	-658.1	574.09	0
0.2029	-0.03022					+		+		5	334.162	-658.1	574.17	0
0.2075	-0.0345	-0.06123	-0.02148			+			2.033e-08	7	336.238	-658	574.25	0
0.1978			-0.03283			+				4	333.045	-657.9	574.32	0
0.2012		-0.05261				+		+		5	334.08	-657.9	574.34	0
0.2098	-0.03464	-0.06236	-0.02514			+		+		7	336.179	-657.9	574.37	0
0.1924						+			4.153e-08	4	333.013	-657.9	574.38	0
0.1754		-0.02039		0.04234					1.612e-08	5	334.056	-657.9	574.38	0
0.1782	-0.00238	-0.0231		0.04071						5	334.02	-657.8	574.46	0
0.2579	-0.0332		0.006227		+					5	334.008	-657.8	574.48	0
0.2058	-0.03526	-0.06105				+		+	2.729e-08	7	336.117	-657.7	574.49	0
0.2585	-0.03301				+			-	4.174e-09	5	334	-657.7	574.5	0
0.2589		-0.05987			+			-	1.16e-08	5	333.994	-657.7	574.51	0
0.2573		-0.05917	-0.0001288		+					5	333.974	-657.7	574.55	0
0.1689	0.006136			0.04876					1.963e-08	5	333.915	-657.6	574.67	0
0.26					+			+		4	332.826	-657.5	574.76	0
0.1973						+		+		4	332.767	-657.4	574.87	0
0.1705			0.04758	0.05176				+	3.364e-08	6	334.723	-657.1	575.15	0
0.1671	0.01372		0.04569	0.05903				+		6	334.719	-657.1	575.16	0
0.1774		-0.01753	0.03697	0.04782				+		6	334.687	-657	575.23	0
0.2107	-0.03772	-0.06283								4	332.589	-657	575.23	0
0.2793	-0.03822	-0.07194	0.003785		+			+ -	2.002e-08	8	336.755	-656.9	575.36	0
0.1567	0.01243		0.05435	0.05912					3.889e-08	6	334.558	-656.8	575.48	0
0.27		-0.06081			+			+ -	1.55e-08	6	334.555	-656.7	575.49	0
0.2677		-0.05986	-0.0006575		+			+		6	334.518	-656.7	575.56	0
0.167		-0.01456	0.04528	0.04906					3.266e-08	6	334.513	-656.7	575.58	0
0.201	-0.02908		-0.02054			+			3.123e-08	6	334.492	-656.6	575.62	0
0.1993		-0.05132	-0.02863			+			2.381e-08	6	334.442	-656.5	575.72	0
0.2501			-0.0006565		+					4	332.327	-656.5	575.76	0
0.2501					+			-	3.957e-10	4	332.327	-656.5	575.76	0
0.182		-0.02076		0.04246				+	1.394e-08	6	334.384	-656.4	575.83	0
0.1993	-0.02983					+		+	3.79e-08	6	334.383	-656.4	575.84	0
0.1666	0.006095	-0.01221	0.04105	0.05228						6	334.383	-656.4	575.84	0
0.2032		-0.05265	-0.03283			+		+		6	334.379	-656.4	575.84	0
0.2659	-0.0318		0.005504		+			+		6	334.361	-656.4	575.88	0
0.267	-0.03165				+			+ -	7.009e-09	6	334.36	-656.4	575.88	0
0.1826	0.001043	-0.02075		0.04308				+		6	334.355	-656.3	575.89	0
0.2043	-0.02917		-0.0262			+		+		6	334.351	-656.3	575.9	0
0.1744	0.008767			0.05035				+	1.759e-08	6	334.271	-656.2	576.06	0
0.1948			-0.02686			+			3.271e-08	5	333.199	-656.1	576.1	0
0.1981		-0.05088				+		+	3.257e-08	6	334.242	-656.1	576.12	0
0.1993			-0.03269			+		+		5	333.06	-655.9	576.38	0
0.2076	-0.03449	-0.06124	-0.02148			+		+	2.028e-08	8	336.239	-655.8	576.39	0
0.1936						+		+	4.095e-08	5	333.022	-655.8	576.45	0
0.1765	-0.001676	-0.02168		0.04124					1.58e-08	6	334.058	-655.8	576.49	0
0.2582	-0.03321		0.005823		+			-	2.213e-09	6	334.009	-655.7	576.58	0
0.2591		-0.0599	-0.002401		+			-	1.243e-08	6	333.995	-655.6	576.61	0
0.2051	-0.03225									3	330.788	-655.5	576.76	0
0.2606					+			+ -	3.935e-09	5	332.828	-655.4	576.84	0
0.26			-0.001172		+			+		5	332.826	-655.4	576.84	0
0.1623	0.01505		0.05429	0.0607				+	3.683e-08	7	334.914	-655.3	576.9	0
0.2153	-0.03671	-0.06281						+		5	332.772	-655.3	576.95	0
0.1736		-0.01508	0.04401	0.04898				+	3.011e-08	7	334.816	-655.1	577.09	0
0.1708	0.009931	-0.009407	0.04244	0.05512				+		7	334.744	-655	577.24	0
0.21	-0.0376	-0.06237							8.056e-09	5	332.599	-654.9	577.3	0
0.2109	-0.03757	-0.06279	-0.003977							5	332.593	-654.9	577.31	0
0.2016		-0.05217								3	330.484	-654.9	577.37	0
0.1594	0.009959	-0.006046	0.0518	0.05654					3.692e-08	7	334.568	-654.6	577.59	0
0.2703		-0.06087	-0.003738		+			+ -	1.679e-08	7	334.558	-654.6	577.61	0
0.201	-0.02908		-0.02054			+		+	3.123e-08	7	334.492	-654.5	577.74	0
0.2007		-0.05143	-0.02863			+		+	2.308e-08	7	334.455	-654.4	577.81	0
0.1979										2	329.23	-654.4	577.83	0
0.2502			-0.0007777		+			-	6.605e-10	5	332.327	-654.4	577.84	0
0.181	0.00164	-0.0195		0.04353				+	1.422e-08	7	334.386	-654.3	577.95	0
0.2667	-0.03181		0.004498		+			+ -	5.482e-09	7	334.365	-654.2	577.99	0
0.196			-0.02685			+		+	3.213e-08	6	333.208	-654.1	578.19	0
0.2097	-0.03124							+		4	330.97	-653.8	578.47	0
0.2036	-0.03206								1.864e-08	4	330.841	-653.5	578.73	0
0.2054	-0.03207		-0.004969							4	330.795	-653.4	578.82	0
0.2079		-0.05251						+		4	330.791	-653.4	578.83	0
0.2607			-0.002024		+			+ -	4.629e-09	6	332.829	-653.3	578.94	0
0.1638	0.0136	-0.003494	0.05282	0.0592				+	3.57e-08	8	334.917	-653.2	579.03	0
0.2147	-0.03662	-0.06243						+	6.565e-09	6	332.779	-653.2	579.04	0
0.2156	-0.03652	-0.06276	-0.004735					+		6	332.779	-653.2	579.04	0
0.2041								+		3	329.518	-652.9	579.3	0
0.2024		-0.05218	-0.01153							4	330.521	-652.9	579.37	0
0.2004		-0.05145							1.372e-08	4	330.512	-652.9	579.39	0
0.2102	-0.03751	-0.0624	-0.002608						7.138e-09	6	332.6	-652.8	579.4	0
0.1962									2.197e-08	3	329.303	-652.5	579.73	0
0.1987			-0.01143							3	329.266	-652.4	579.81	0
0.2082	-0.03108							+	1.717e-08	5	331.015	-651.8	580.47	0
0.2101	-0.03102		-0.005731					+		5	330.979	-651.7	580.54	0
0.2037	-0.03201		-0.001478						1.812e-08	5	330.841	-651.4	580.81	0
0.2088		-0.05253	-0.01224					+		5	330.833	-651.4	580.83	0
0.2069		-0.0519						+	1.16e-08	5	330.811	-651.4	580.87	0
0.2151	-0.03649	-0.06247	-0.003723					+	5.245e-09	7	332.782	-651.1	581.16	0
0.2024								+	1.999e-08	4	329.578	-651	581.25	0
0.205			-0.01212					+		4	329.559	-650.9	581.29	0
0.2014		-0.05164	-0.009531						1.031e-08	5	330.536	-650.8	581.43	0
0.1969			-0.007709						1.924e-08	4	329.318	-650.5	581.77	0
0.2085	-0.03099		-0.002579					+	1.626e-08	6	331.016	-649.7	582.57	0
0.208		-0.05211	-0.01074					+	7.739e-09	6	330.841	-649.3	582.92	0
0.2033			-0.008853					+	1.684e-08	5	329.598	-648.9	583.3	0
