# Supplementary material for: Balancing Inbreeding and Outbreeding Risks to Inform Translocations Throughout the Range of an Imperiled Darter
Source: Evol Appl. 2025 Mar 23;18(3):e70088. doi: 10.1111/eva.70088 (PMC11930765; doi:10.1111/eva.70088)
Supplement: Supplementary file 15 — Table S5. Model selection table for F ST analysis. [file EVA-18-e70088-s003.xlsx]

## Sheet: Sheet1
Supplemental Table 5. Model selection results associating genetic divergence with landscape factors. k = number of parameters, logLik = log likelihood of model, AICc = Akaike's information criterion corrected for sample size, ∆AICc = difference between AIC for model and the model with the lowest AIC. All models shown - presence of a coefficient value (or + for a categorical variable or interactio…
Intercept	proportion_crop	proportion_developed	proportion_forest	proportion_grassland	proportion_intermittent	metapopulation	dam	reservoir	riverdistance	metapopulation*riverdistance	df	logLik	AICc	∆AICc	weight
-0.07612	0.05823	-0.04271	0.01202		0.02931	+	+	+	2.497e-06	+	25	10230.1	-20410	0	0.434
-0.07644	0.06309	-0.04066			0.02905	+	+	+	2.495e-06	+	24	10228.4	-20408.6	1.39	0.216
-0.07485	0.05759	-0.04404	0.01069	-0.001392	0.02921	+	+	+	2.496e-06	+	26	10230.2	-20408.1	1.88	0.17
-0.07279	0.0598	-0.045		-0.003898	0.02884	+	+	+	2.492e-06	+	25	10229.1	-20408	1.95	0.163
-0.07694	0.06183		0.01027		0.02952	+	+	+	2.5e-06	+	24	10224.9	-20401.6	8.35	0.007
-0.07719	0.06586				0.02929	+	+	+	2.498e-06	+	23	10223.7	-20401.1	8.83	0.005
-0.07837	0.06243		0.01185	0.001596	0.02963	+	+	+	2.501e-06	+	25	10225	-20399.8	10.17	0.003
-0.07616	0.06501			-0.001115	0.02924	+	+	+	2.497e-06	+	24	10223.7	-20399.2	10.73	0.002
-0.07111		-0.04931	0.01963		0.02807	+	+	+	2.434e-06	+	24	10217.2	-20386.1	23.83	0
-0.06759		-0.05294	0.01554	-0.004035	0.02781	+	+	+	2.432e-06	+	25	10217.8	-20385.3	24.62	0
-0.08306	0.06134	-0.03831			0.02885	+		+	2.49e-06	+	23	10215.4	-20384.6	25.39	0
-0.07913	0.05784	-0.04296		-0.004162	0.02863	+		+	2.486e-06	+	24	10216.2	-20384.2	25.75	0
-0.08311	0.05892	-0.03923	0.005852		0.02897	+		+	2.491e-06	+	24	10215.8	-20383.4	26.58	0
-0.06413		-0.05488		-0.007891	0.02719	+	+	+	2.422e-06	+	24	10215.6	-20382.9	27.08	0
-0.07972	0.05728	-0.04269	0.002585	-0.00356	0.02872	+		+	2.487e-06	+	25	10216.3	-20382.3	27.65	0
-0.07095		-0.04672			0.02745	+	+	+	2.422e-06	+	23	10212.4	-20378.6	31.36	0
-0.08363	0.06399				0.02908	+		+	2.493e-06	+	22	10211.2	-20378.2	31.73	0
-0.08368	0.06222		0.004405		0.02918	+		+	2.493e-06	+	23	10211.5	-20376.7	33.28	0
-0.08224	0.06285			-0.001498	0.02901	+		+	2.491e-06	+	23	10211.3	-20376.4	33.52	0
-0.08308	0.06198		0.003796	-0.0006385	0.02913	+		+	2.493e-06	+	24	10211.5	-20374.7	35.26	0
-0.07171			0.01813		0.02823	+	+	+	2.432e-06	+	23	10210.3	-20374.3	35.68	0
-0.07115			0.01745	-0.0006523	0.02819	+	+	+	2.432e-06	+	24	10210.3	-20372.3	37.67	0
-0.06739				-0.004863	0.0275	+	+	+	2.421e-06	+	23	10207.4	-20368.6	41.32	0
-0.07153					0.02764	+	+	+	2.421e-06	+	22	10206.2	-20368.1	41.83	0
-0.07053		-0.05258		-0.00802	0.02704	+		+	2.419e-06	+	23	10203.6	-20360.9	49.02	0
-0.07248		-0.05155	0.007445	-0.006178	0.02733	+		+	2.424e-06	+	24	10204.1	-20360	49.97	0
-0.07812		-0.04587	0.01349		0.02772	+		+	2.427e-06	+	23	10202.7	-20359.1	50.86	0
-0.0775		-0.04429			0.0273	+		+	2.418e-06	+	22	10200.4	-20356.5	53.47	0
-0.07846			0.01228		0.02787	+		+	2.425e-06	+	22	10196.7	-20349.2	60.8	0
-0.07349				-0.005112	0.02734	+		+	2.418e-06	+	22	10196.2	-20348.1	61.86	0
-0.07588			0.009424	-0.002853	0.0277	+		+	2.424e-06	+	23	10197	-20347.8	62.16	0
-0.07788					0.02748	+		+	2.418e-06	+	21	10194.8	-20347.3	62.63	0
-0.02822	0.05159	-0.04872		-0.005161		+	+	+	1.924e-06	+	24	10196.7	-20345.2	64.8	0
-0.03206	0.05182	-0.0447	0.009904			+	+	+	1.92e-06	+	24	10196.6	-20344.9	65.04	0
-0.03265	0.05587	-0.043				+	+	+	1.923e-06	+	23	10195.4	-20344.6	65.3	0
-0.02912	0.0502	-0.04817	0.006431	-0.003663		+	+	+	1.922e-06	+	25	10197.1	-20343.9	66.07	0
-0.03306	0.05875					+	+	+	1.921e-06	+	22	10190.2	-20336.2	73.71	0
-0.03259	0.05554		0.008052			+	+	+	1.919e-06	+	23	10191	-20335.7	74.21	0
-0.03123	0.05711			-0.002162		+	+	+	1.921e-06	+	23	10190.5	-20334.7	75.26	0
-0.03225	0.05539		0.007631	-0.0004261		+	+	+	1.919e-06	+	24	10191	-20333.7	76.22	0
-0.02467		-0.05581	0.01086	-0.005886		+	+	+	1.89e-06	+	24	10187.8	-20327.2	82.71	0
-0.02291		-0.05712		-0.00857		+	+	+	1.892e-06	+	23	10186.7	-20327.1	82.87	0
-0.02925		-0.05052	0.01679			+	+	+	1.886e-06	+	23	10186.5	-20326.7	83.29	0
-0.03478	0.04973	-0.04669		-0.005411		+		+	1.923e-06	+	23	10184.5	-20322.7	87.29	0
-0.03945	0.05421	-0.04067				+		+	1.922e-06	+	22	10183.1	-20321.9	88.03	0
-0.02991		-0.04828				+	+	+	1.885e-06	+	22	10183	-20321.8	88.19	0
-0.03455	0.05002	-0.04681	-0.001284	-0.005708		+		+	1.923e-06	+	24	10184.5	-20320.7	89.28	0
-0.03936	0.05257	-0.04129	0.003927			+		+	1.921e-06	+	23	10183.3	-20320.3	89.68	0
-0.03969	0.05697					+		+	1.92e-06	+	21	10178.4	-20314.6	95.31	0
-0.02962			0.01524			+	+	+	1.881e-06	+	22	10179.3	-20314.3	95.64	0
-0.03752	0.05506			-0.00253		+		+	1.92e-06	+	22	10178.8	-20313.3	96.68	0
-0.03964	0.05599		0.002389			+		+	1.919e-06	+	22	10178.5	-20312.8	97.19	0
-0.02782			0.01281	-0.002344		+	+	+	1.882e-06	+	23	10179.5	-20312.7	97.23	0
-0.02582				-0.005425		+	+	+	1.884e-06	+	22	10178	-20311.7	98.24	0
-0.03752	0.05506		-1.506e-05	-0.002534		+		+	1.92e-06	+	23	10178.8	-20311.3	98.7	0
-0.03021						+	+	+	1.881e-06	+	21	10176.4	-20310.6	99.33	0
-0.02946		-0.05485		-0.008694		+		+	1.891e-06	+	22	10175.2	-20306.1	103.86	0
-0.0301		-0.05442	0.003151	-0.007917		+		+	1.891e-06	+	23	10175.3	-20304.3	105.69	0
-0.03659		-0.04716	0.01084			+		+	1.885e-06	+	22	10172.9	-20301.5	108.41	0
-0.03659		-0.04587				+		+	1.885e-06	+	21	10171.4	-20300.6	109.35	0
-0.03207				-0.005666		+		+	1.884e-06	+	21	10167.2	-20292.1	117.81	0
-0.0367			0.009591			+		+	1.881e-06	+	21	10166.6	-20291.1	118.87	0
-0.0367						+		+	1.881e-06	+	20	10165.5	-20290.8	119.17	0
-0.03308			0.00518	-0.004429		+		+	1.883e-06	+	22	10167.4	-20290.6	119.32	0
-0.06131	0.0738	-0.07105		-0.01793	0.02687	+	+		2.474e-06	+	24	10064.5	-20080.8	329.19	0
-0.05971	0.0755	-0.07161	-0.008882	-0.01988	0.02659	+	+		2.471e-06	+	25	10065.2	-20080.1	329.84	0
-0.06292	0.07496	-0.07025	-0.01334	-0.02081	0.02635	+			2.466e-06	+	24	10060.6	-20073	336.95	0
-0.06581	0.07224	-0.06922		-0.01788	0.02676	+			2.471e-06	+	23	10059	-20071.8	338.14	0
-0.06637	0.08252			-0.0139	0.02745	+	+		2.482e-06	+	23	10051.9	-20057.5	352.41	0
-0.06503	0.08403		-0.007586	-0.01554	0.02721	+	+		2.479e-06	+	24	10052.4	-20056.5	353.43	0
-0.078	0.0869	-0.05354	0.009904		0.02796	+	+		2.492e-06	+	24	10050.4	-20052.6	357.38	0
-0.07827	0.09086	-0.05184			0.02775	+	+		2.49e-06	+	23	10049.3	-20052.4	357.5	0
-0.06798	0.08336		-0.01183	-0.0165	0.02696	+			2.475e-06	+	23	10048.3	-20050.4	359.55	0
-0.07048	0.08083			-0.01395	0.02733	+			2.478e-06	+	22	10047.1	-20049.9	360.05	0
-0.05031		-0.08389		-0.02321	0.02478	+	+		2.387e-06	+	23	10045.2	-20044.2	365.73	0
-0.08267	0.08926	-0.05009			0.02763	+			2.486e-06	+	22	10044	-20043.8	366.19	0
-0.08272	0.08688	-0.051	0.005751		0.02775	+			2.487e-06	+	23	10044.4	-20042.5	367.46	0
-0.04967		-0.08418	-0.003064	-0.02392	0.02467	+	+		2.386e-06	+	24	10045.3	-20042.4	367.58	0
-0.07923	0.09466				0.02804	+	+		2.493e-06	+	22	10042.2	-20040.2	369.71	0
-0.07905	0.09168		0.007683		0.02821	+	+		2.495e-06	+	23	10042.9	-20039.5	370.44	0
-0.0547		-0.08194		-0.02305	0.02472	+			2.386e-06	+	22	10040.6	-20036.9	373.03	0
-0.05286		-0.08278	-0.007422	-0.02479	0.02445	+			2.382e-06	+	23	10041.1	-20035.9	374.05	0
-0.08342	0.093				0.02792	+			2.49e-06	+	21	10037.4	-20032.5	377.44	0
-0.01826	0.06848	-0.07494	-0.01245	-0.02166		+	+		1.948e-06	+	24	10039.6	-20031	378.97	0
-0.08346	0.09145		0.003865		0.028	+			2.49e-06	+	22	10037.5	-20030.8	379.12	0
-0.01989	0.06598	-0.0742		-0.01894		+	+		1.945e-06	+	23	10038.3	-20030.3	379.63	0
-0.02167	0.06802	-0.07362	-0.01665	-0.02252		+			1.948e-06	+	23	10035.6	-20024.9	385.07	0
-0.02447	0.06447	-0.07239		-0.01888		+			1.943e-06	+	22	10033.1	-20021.9	388.02	0
-0.05484				-0.0191	0.02518	+	+		2.384e-06	+	22	10027.4	-20010.6	399.31	0
-0.0547			-0.0007211	-0.01926	0.02515	+	+		2.384e-06	+	23	10027.4	-20008.6	401.32	0
-0.02283	0.07724		-0.01118	-0.01715		+	+		1.944e-06	+	23	10025.7	-20005.3	404.7	0
-0.02426	0.07491			-0.01475		+	+		1.941e-06	+	22	10024.7	-20005.1	404.83	0
-0.05875				-0.01904	0.02511	+			2.383e-06	+	21	10023.6	-20005	404.99	0
-0.05759			-0.004814	-0.02014	0.02493	+			2.38e-06	+	22	10023.8	-20003.4	406.58	0
-0.01288		-0.08555		-0.02362		+	+		1.904e-06	+	22	10022.9	-20001.6	408.34	0
-0.0705		-0.06412	0.02134		0.02601	+	+		2.395e-06	+	23	10023.5	-20000.7	409.26	0
-0.01183		-0.0862	-0.006907	-0.02523		+	+		1.905e-06	+	23	10023.3	-20000.4	409.53	0
-0.02597	0.07667		-0.01515	-0.01804		+			1.944e-06	+	22	10022.2	-20000.1	409.82	0
-0.03642	0.08376	-0.05399				+	+		1.943e-06	+	22	10021.5	-19998.9	411.1	0
-0.03595	0.08055	-0.05536	0.007902			+	+		1.941e-06	+	23	10022.2	-19998.2	411.77	0
-0.02845	0.0733			-0.01479		+			1.94e-06	+	21	10020.1	-19998.1	411.9	0
-0.0152		-0.08485	-0.01103	-0.02605		+			1.905e-06	+	22	10019.5	-19994.8	415.15	0
-0.01731		-0.08363		-0.02347		+			1.903e-06	+	21	10018.4	-19994.6	415.34	0
-0.07033		-0.06134			0.02532	+	+		2.382e-06	+	22	10018.3	-19992.4	417.6	0
-0.07522		-0.06157	0.01719		0.0258	+			2.391e-06	+	22	10017.5	-19990.8	419.17	0
-0.04089	0.08222	-0.05226				+			1.942e-06	+	21	10016.5	-19990.7	419.21	0
-0.04081	0.08058	-0.05289	0.003908			+			1.941e-06	+	22	10016.6	-19989.1	420.89	0
-0.07441		-0.05962			0.02526	+			2.38e-06	+	21	10014	-19985.9	424.09	0
-0.03696	0.08763					+	+		1.941e-06	+	21	10013.9	-19985.6	424.32	0
-0.03664	0.08544		0.005586			+	+		1.939e-06	+	22	10014.3	-19984.3	425.67	0
-0.07127			0.01942		0.02618	+	+		2.392e-06	+	22	10012.7	-19981.1	428.81	0
-0.04122	0.08605					+			1.939e-06	+	20	10009.3	-19978.5	431.46	0
-0.04117	0.08526		0.001933			+			1.939e-06	+	21	10009.4	-19976.6	433.4	0
-0.07108					0.02555	+	+		2.38e-06	+	21	10008.4	-19974.6	435.37	0
-0.07564			0.01562		0.02598	+			2.388e-06	+	21	10007.5	-19972.9	437.06	0
-0.07489					0.02548	+			2.379e-06	+	20	10004.7	-19969.2	440.76	0
-0.0169				-0.01944		+	+		1.893e-06	+	21	10004.6	-19967	442.99	0
-0.01623			-0.004583	-0.02048		+	+		1.893e-06	+	22	10004.8	-19965.3	444.65	0
-0.02085				-0.01938		+			1.893e-06	+	20	10000.9	-19961.6	448.36	0
-0.01927			-0.008428	-0.02131		+			1.894e-06	+	21	10001.5	-19960.9	449.1	0
-0.03169		-0.06509	0.01869			+	+		1.887e-06	+	22	9999.21	-19954.2	455.76	0
-0.03244		-0.06263				+	+		1.887e-06	+	21	9995.26	-19948.3	461.63	0
-0.03656		-0.06262	0.01469			+			1.887e-06	+	21	9993.68	-19945.2	464.8	0
-0.03656		-0.06093				+			1.887e-06	+	20	9991.17	-19942.1	467.81	0
-0.03221			0.01672			+	+		1.881e-06	+	21	9988.21	-19934.2	475.74	0
-0.03286						+	+		1.881e-06	+	20	9985.06	-19929.9	480.03	0
-0.0367			0.01308			+			1.881e-06	+	20	9983.5	-19926.8	483.15	0
-0.0367						+			1.881e-06	+	19	9981.5	-19924.8	485.11	0
0.02932	0.04317	-0.04586	0.01433		0.02889	+	+	+	1.597e-07		17	9942.48	-19850.8	559.14	0
0.03205	0.04173	-0.04873	0.01137	-0.003141	0.02866	+	+	+	1.594e-07		18	9942.8	-19849.5	560.5	0
0.0341	0.04388	-0.04948		-0.00581	0.02825	+	+	+	1.586e-07		17	9941.73	-19849.3	560.62	0
0.02887	0.04863	-0.04311			0.02856	+	+	+	1.588e-07		16	9940.3	-19848.5	561.48	0
0.02991	0.0433	-0.04816		-0.005919	0.02827	+		+	1.636e-07		16	9937.78	-19843.4	566.51	0
0.02446	0.04412	-0.04351	0.0104		0.02883	+		+	1.649e-07		16	9937.48	-19842.8	567.12	0
0.02456	0.04813	-0.04166			0.02859	+		+	1.638e-07		15	9936.29	-19842.5	567.47	0
0.0285	0.04205	-0.04766	0.006385	-0.004428	0.0285	+		+	1.643e-07		17	9938.14	-19842.1	567.82	0
0.0285	0.04719		0.01222		0.02902	+	+	+	1.616e-07		16	9937.12	-19842.1	567.83	0
0.02816	0.05168				0.02873	+	+	+	1.607e-07		15	9935.53	-19840.9	569.01	0
0.02843	0.04722		0.0123	8.117e-05	0.02903	+	+	+	1.616e-07		17	9937.12	-19840.1	569.84	0
0.03078		-0.051	0.01969		0.02811	+	+	+	1.615e-07		16	9936.03	-19839.9	570.01	0
0.03513		-0.05539	0.0146	-0.005094	0.02778	+	+	+	1.61e-07		17	9936.91	-19839.7	570.27	0
0.03059	0.04964			-0.002756	0.0286	+	+	+	1.608e-07		16	9935.87	-19839.6	570.33	0
0.038		-0.05681		-0.008703	0.0272	+	+	+	1.601e-07		16	9935.13	-19838.1	571.82	0
0.02404	0.0511				0.02875	+		+	1.655e-07		14	9931.84	-19835.6	574.36	0
0.02393	0.0479		0.008601		0.02895	+		+	1.665e-07		15	9932.66	-19835.2	574.75	0
0.02665	0.04893			-0.00294	0.02861	+		+	1.655e-07		15	9932.24	-19834.4	575.59	0
0.03039		-0.04798			0.0275	+	+	+	1.605e-07		15	9931.73	-19833.3	576.6	0
0.02505	0.04742		0.007427	-0.001241	0.02887	+		+	1.664e-07		16	9932.71	-19833.3	576.65	0
0.03385		-0.05542		-0.008772	0.02723	+		+	1.649e-07		15	9931.36	-19832.6	577.34	0
0.03156		-0.05435	0.009591	-0.006408	0.02761	+		+	1.66e-07		16	9932.17	-19832.2	577.74	0
0.02581		-0.0487	0.01577		0.02803	+		+	1.67e-07		15	9930.76	-19831.4	578.54	0
0.03001			0.01788		0.02818	+	+	+	1.639e-07		15	9929.36	-19828.6	581.33	0
0.02616		-0.04651			0.02754	+		+	1.654e-07		14	9927.91	-19827.7	582.22	0
0.0314			0.01617	-0.001662	0.02807	+	+	+	1.638e-07		16	9929.46	-19826.8	583.15	0
0.03448				-0.005572	0.02744	+	+	+	1.628e-07		15	9927.27	-19824.4	585.51	0
0.0297					0.02762	+	+	+	1.629e-07		14	9925.8	-19823.5	586.44	0
0.02534			0.01425		0.0281	+		+	1.689e-07		14	9924.68	-19821.3	588.69	0
0.02801			0.01128	-0.003001	0.02791	+		+	1.686e-07		15	9925	-19819.9	590.05	0
0.03063				-0.005711	0.02746	+		+	1.673e-07		14	9923.89	-19819.7	590.26	0
0.02568					0.02765	+		+	1.674e-07		13	9922.35	-19818.6	591.34	0
0.05279	0.03679	-0.05242		-0.007062		+	+	+	1.469e-07		16	9913.37	-19794.6	615.34	0
0.04722	0.03782	-0.04703	0.0121			+	+	+	1.476e-07		16	9912.8	-19793.5	616.47	0
0.05169	0.0354	-0.05199	0.007026	-0.005424		+	+	+	1.473e-07		17	9913.77	-19793.4	616.54	0
0.04667	0.04249	-0.0447				+	+	+	1.47e-07		15	9911.27	-19792.4	617.53	0
0.0486	0.0362	-0.0511		-0.007173		+		+	1.519e-07		15	9909.43	-19788.8	621.19	0
0.05549		-0.05851		-0.009463		+	+	+	1.485e-07		15	9908.75	-19787.4	622.56	0
0.0538		-0.05757	0.009893	-0.007029		+	+	+	1.49e-07		16	9909.57	-19787	622.94	0
0.04816	0.03575	-0.05093	0.002231	-0.006655		+		+	1.522e-07		16	9909.48	-19786.8	623.12	0
0.04235	0.04198	-0.04324				+		+	1.52e-07		14	9907.27	-19786.4	623.51	0
0.04239	0.03876	-0.04471	0.008231			+		+	1.528e-07		15	9908	-19785.9	624.06	0
0.04808		-0.05152	0.01687			+	+	+	1.495e-07		15	9907.91	-19785.7	624.24	0
0.04647	0.04192		0.009933			+	+	+	1.496e-07		15	9907.25	-19784.4	625.57	0
0.04604	0.04561					+	+	+	1.489e-07		14	9906.2	-19784.3	625.64	0
0.04931	0.04281			-0.003841		+	+	+	1.491e-07		15	9906.87	-19783.6	626.32	0
0.0481	0.04118		0.00796	-0.002016		+	+	+	1.495e-07		16	9907.39	-19782.7	627.3	0
0.05133		-0.05711		-0.009534		+		+	1.534e-07		14	9904.97	-19781.8	628.11	0
0.04743		-0.04892				+	+	+	1.489e-07		14	9904.78	-19781.5	628.49	0
0.05025		-0.05656	0.00508	-0.008288		+		+	1.539e-07		15	9905.19	-19780.3	629.67	0
0.04191	0.04503					+		+	1.537e-07		13	9902.53	-19779	630.97	0
0.04537	0.0421			-0.004026		+		+	1.538e-07		14	9903.26	-19778.4	631.52	0
0.04193	0.04262		0.006371			+		+	1.544e-07		14	9902.98	-19777.9	632.1	0
0.04314		-0.04926	0.01302			+		+	1.549e-07		14	9902.86	-19777.6	632.32	0
0.04474	0.0414		0.003289	-0.003278		+		+	1.542e-07		15	9903.36	-19776.6	633.35	0
0.04318		-0.04743				+		+	1.538e-07		13	9900.94	-19775.8	634.15	0
0.04734			0.01503			+	+	+	1.519e-07		14	9901.19	-19774.3	635.68	0
0.05013			0.01147	-0.003482		+	+	+	1.517e-07		15	9901.61	-19773.1	636.83	0
0.05203				-0.006245		+	+	+	1.513e-07		14	9900.52	-19772.9	637.01	0
0.04679						+	+	+	1.512e-07		13	9898.69	-19771.3	638.65	0
0.04816				-0.006385		+		+	1.558e-07		13	9897.13	-19768.2	641.78	0
0.04271			0.01147			+		+	1.569e-07		13	9896.72	-19767.4	642.6	0
0.04676			0.006784	-0.004762		+		+	1.564e-07		14	9897.53	-19767	642.99	0
0.04276						+		+	1.558e-07		12	9895.22	-19766.4	643.58	0
0.04375	0.05714	-0.07515		-0.02023	0.0261	+			1.522e-07		15	9787.67	-19545.2	864.71	0
0.04569	0.05884	-0.07566	-0.009321	-0.02229	0.02578	+			1.512e-07		16	9788.39	-19544.7	865.3	0
0.04539	0.05744	-0.0758		-0.02028	0.02608	+	+		1.503e-07		16	9788.19	-19544.3	865.69	0
0.04675	0.05885	-0.07611	-0.008077	-0.02205	0.02581	+	+		1.498e-07		17	9788.7	-19543.3	866.68	0
0.04921		-0.08524		-0.02427	0.02467	+			1.537e-07		14	9777.17	-19526.3	883.7	0
0.0507		-0.08587		-0.02432	0.02465	+	+		1.52e-07		15	9777.58	-19525.1	884.89	0
0.05038		-0.08569	-0.005148	-0.02547	0.02448	+			1.532e-07		15	9777.39	-19524.7	885.27	0
0.05142		-0.08614	-0.003912	-0.02523	0.0245	+	+		1.518e-07		16	9777.7	-19523.3	886.66	0
0.03904	0.06647			-0.01599	0.02656	+			1.548e-07		14	9774.92	-19521.7	888.21	0
0.04072	0.06802		-0.008166	-0.01777	0.02629	+			1.54e-07		15	9775.46	-19520.8	889.14	0
0.04029	0.06677			-0.01599	0.02654	+	+		1.534e-07		15	9775.23	-19520.4	889.59	0
0.04149	0.06807		-0.007222	-0.01756	0.02631	+	+		1.529e-07		16	9775.64	-19519.2	890.79	0
0.02543	0.07158	-0.0558	0.01095		0.0273	+			1.531e-07		15	9771.7	-19513.3	896.66	0
0.02553	0.07581	-0.05386			0.02705	+			1.519e-07		14	9770.48	-19512.9	897.08	0
0.0274	0.07139	-0.05684	0.01255		0.02731	+	+		1.509e-07		16	9772.47	-19512.8	897.13	0
0.02701	0.07613	-0.05442			0.02703	+	+		1.501e-07		15	9770.92	-19511.7	898.21	0
0.06323	0.05286	-0.07818	-0.01283	-0.02403		+			1.403e-07		15	9766.37	-19502.6	907.32	0
0.06083	0.0504	-0.07751		-0.02121		+			1.415e-07		14	9765.03	-19502	907.99	0
0.06422	0.05286	-0.0786	-0.01168	-0.0238		+	+		1.39e-07		16	9766.64	-19501.2	908.79	0
0.06251	0.05072	-0.07818		-0.02125		+	+		1.396e-07		15	9765.57	-19501	908.92	0
0.02486	0.07994				0.02724	+			1.54e-07		13	9763.56	-19501	908.92	0
0.02476	0.07671		0.008639		0.02745	+			1.55e-07		14	9764.32	-19500.5	909.41	0
0.02609	0.08023				0.02723	+	+		1.525e-07		14	9763.86	-19499.6	910.32	0
0.02637	0.07663		0.009912		0.02746	+	+		1.532e-07		15	9764.84	-19499.6	910.39	0
0.04479				-0.0201	0.02494	+			1.571e-07		13	9760.48	-19494.9	915.07	0
0.0458				-0.02012	0.02492	+	+		1.559e-07		14	9760.68	-19493.3	916.69	0
0.04547			-0.003059	-0.02081	0.02482	+			1.568e-07		14	9760.56	-19493	916.93	0
0.0462			-0.00217	-0.02062	0.02484	+	+		1.558e-07		15	9760.72	-19491.3	918.62	0
0.06486		-0.08636		-0.02474		+			1.434e-07		13	9756.88	-19487.7	922.27	0
0.06665		-0.08712	-0.008903	-0.02681		+			1.426e-07		14	9757.53	-19487	922.98	0
0.0664		-0.08701		-0.0248		+	+		1.416e-07		14	9757.33	-19486.6	923.39	0
0.06765		-0.08754	-0.007754	-0.02659		+	+		1.413e-07		15	9757.8	-19485.5	924.45	0
0.02768		-0.06484	0.01981		0.02593	+			1.56e-07		14	9755.06	-19482	927.93	0
0.02977		-0.06592	0.02148		0.02595	+	+		1.536e-07		15	9755.92	-19481.7	928.23	0
0.05844	0.06222		-0.01171	-0.01938		+			1.43e-07		14	9752.7	-19477.3	932.65	0
0.05629	0.05991			-0.01684		+			1.441e-07		13	9751.59	-19477.1	932.86	0
0.05757	0.06022			-0.01684		+	+		1.426e-07		14	9751.92	-19475.7	934.21	0
0.02813		-0.06217			0.0253	+			1.54e-07		13	9750.9	-19475.7	934.23	0
0.05914	0.06227		-0.01087	-0.0192		+	+		1.421e-07		15	9752.84	-19475.6	934.38	0
0.02935		-0.06266			0.02528	+	+		1.526e-07		14	9751.19	-19474.3	935.67	0
0.04236	0.06975	-0.05525				+			1.409e-07		13	9746.31	-19466.5	943.42	0
0.0424	0.06627	-0.05684	0.008887			+			1.418e-07		14	9747.1	-19466.1	943.84	0
0.04435	0.06607	-0.05786	0.01046			+	+		1.396e-07		15	9747.84	-19465.6	944.38	0
0.04388	0.07008	-0.05583				+	+		1.39e-07		14	9746.77	-19465.4	944.5	0
0.02708			0.01784		0.02599	+			1.584e-07		13	9745.06	-19464	945.92	0
0.02875			0.01916		0.02601	+	+		1.566e-07		14	9745.61	-19463.1	946.83	0
0.02752					0.02542	+			1.566e-07		12	9741.68	-19459.3	950.66	0
0.02842					0.0254	+	+		1.555e-07		13	9741.84	-19457.6	952.34	0
0.06055				-0.02053		+			1.467e-07		12	9739.9	-19455.7	954.21	0
0.0619			-0.006834	-0.02209		+			1.462e-07		13	9740.29	-19454.5	955.46	0
0.06161				-0.02054		+	+		1.455e-07		13	9740.13	-19454.2	955.78	0
0.0418	0.07393					+			1.429e-07		12	9739.1	-19454.1	955.83	0
0.04182	0.07147		0.006524			+			1.436e-07		13	9739.53	-19453	956.98	0
0.04306	0.07424					+	+		1.414e-07		13	9739.42	-19452.8	957.19	0
0.06256			-0.006037	-0.02192		+	+		1.453e-07		14	9740.41	-19452.7	957.22	0
0.04339	0.07138		0.007763			+	+		1.419e-07		14	9740.01	-19451.9	958.02	0
0.04371		-0.06519	0.01722			+			1.45e-07		13	9732.93	-19439.8	970.16	0
0.04576		-0.06624	0.01885			+	+		1.426e-07		14	9733.75	-19439.4	970.55	0
0.04376		-0.06285				+			1.435e-07		12	9729.81	-19435.6	974.4	0
0.04503		-0.06336				+	+		1.419e-07		13	9730.13	-19434.2	975.77	0
0.04315			0.01524			+			1.474e-07		12	9722.92	-19421.8	988.18	0
0.04478			0.01651			+	+		1.456e-07		13	9723.44	-19420.8	989.15	0
0.04321						+			1.46e-07		11	9720.48	-19418.9	991.05	0
0.04417						+	+		1.449e-07		12	9720.66	-19417.3	992.7	0
0.05995	0.05805	-0.07681		-0.006726	0.01103	+	+	+			16	9716.91	-19401.7	1008.26	0
0.05393	0.06356	-0.06946			0.01136	+	+	+			15	9715.16	-19400.2	1009.73	0
0.06015	0.05826	-0.07687	-0.001194	-0.007006	0.011	+	+	+			17	9716.92	-19399.7	1010.26	0
0.05415	0.06155	-0.07055	0.005372		0.01145	+	+	+			16	9715.44	-19398.8	1011.19	0
0.06681	0.05472	-0.07719		-0.007211		+	+	+			15	9712.79	-19395.5	1014.48	0
0.06719	0.05521	-0.07733	-0.00256	-0.007807		+	+	+			16	9712.84	-19393.6	1016.4	0
0.06057	0.06054	-0.06931				+	+	+			14	9710.78	-19393.5	1016.48	0
0.0608	0.05875	-0.07026	0.004729			+	+	+			15	9711	-19391.9	1018.06	0
0.06543		-0.08686		-0.01058	0.009419	+	+	+			15	9706.42	-19382.7	1027.21	0
0.06484		-0.08659	0.003161	-0.009796	0.009522	+	+	+			16	9706.5	-19380.9	1029.08	0
0.05327	0.06881				0.0113	+	+	+			14	9703.89	-19379.7	1030.26	0
0.07107		-0.08669		-0.0108		+	+	+			14	9703.41	-19378.7	1031.23	0
0.05501	0.06736			-0.00197	0.0112	+	+	+			15	9704.05	-19378	1031.96	0
0.05334	0.06812		0.001941		0.01133	+	+	+			15	9703.93	-19377.8	1032.2	0
0.05664		-0.07832	0.0129		0.01005	+	+	+			15	9703.56	-19377	1032.94	0
0.07077		-0.08654	0.001771	-0.01037		+	+	+			15	9703.43	-19376.8	1033.2	0
0.05501	0.06736		1.077e-05	-0.001968	0.0112	+	+	+			16	9704.05	-19376	1033.97	0
0.05629		-0.07623			0.009723	+	+	+			14	9701.89	-19375.7	1034.27	0
0.05987	0.0658					+	+	+			13	9699.59	-19373.1	1036.86	0
0.06242		-0.07775	0.01203			+	+	+			14	9700.14	-19372.2	1037.78	0
0.06195	0.06403			-0.002438		+	+	+			14	9699.83	-19371.6	1038.38	0
0.06191		-0.07581				+	+	+			13	9698.68	-19371.3	1038.67	0
0.05993	0.06532		0.001318			+	+	+			14	9699.6	-19371.1	1038.84	0
0.06215	0.06431		-0.001374	-0.002754		+	+	+			15	9699.84	-19369.6	1040.37	0
0.06074				-0.005795	0.009317	+	+	+			14	9689.73	-19351.4	1058.6	0
0.05577					0.009501	+	+	+			13	9688.29	-19350.5	1059.45	0
0.05603			0.009952		0.009751	+	+	+			14	9689.29	-19350.5	1059.47	0
0.05978			0.005326	-0.004508	0.009492	+	+	+			15	9689.94	-19349.8	1060.18	0
0.06633				-0.006029		+	+	+			13	9686.8	-19347.5	1062.44	0
0.06127						+	+	+			12	9685.25	-19346.4	1063.53	0
0.06164			0.009128			+	+	+			13	9686.08	-19346.1	1063.86	0
0.06569			0.003938	-0.00508		+	+	+			14	9686.91	-19345.7	1064.22	0
0.05289	0.06052	-0.07632	-0.01574	-0.01081	0.009094	+		+			16	9687.7	-19343.3	1066.68	0
0.04964	0.05762	-0.07539		-0.007148	0.009437	+		+			15	9685.76	-19341.4	1068.55	0
0.05889	0.05794	-0.0767	-0.01658	-0.0114		+		+			15	9684.93	-19339.8	1070.19	0
0.04321	0.06347	-0.06757			0.009788	+		+			14	9683.81	-19339.5	1070.42	0
0.04319	0.06575	-0.06638	-0.006073		0.009726	+		+			15	9684.18	-19338.3	1071.7	0
0.0557	0.05477	-0.07573		-0.007557		+		+			14	9682.77	-19337.5	1072.5	0
0.04912	0.06087	-0.06747				+		+			13	9680.6	-19335.1	1074.83	0
0.04906	0.06329	-0.06621	-0.006414			+		+			14	9681.01	-19333.9	1076.03	0
0.05767		-0.0864	-0.01142	-0.01376	0.007536	+		+			15	9676.6	-19323.1	1086.86	0
0.05511		-0.08536		-0.01097	0.007843	+		+			14	9675.57	-19323	1086.91	0
0.0625		-0.08637	-0.01228	-0.01415		+		+			14	9674.7	-19321.3	1088.65	0
0.05996		-0.08524		-0.01115		+		+			13	9673.5	-19320.9	1089.03	0
0.04267	0.06859				0.00974	+		+			13	9673.29	-19320.5	1089.45	0
0.04781	0.06954		-0.01449	-0.005796	0.009302	+		+			15	9675.18	-19320.3	1089.7	0
0.04265	0.07186		-0.009073		0.009647	+		+			14	9674.11	-19320.1	1089.83	0
0.04487	0.06676			-0.002476	0.009616	+		+			14	9673.54	-19319	1090.96	0
0.05392	0.06695		-0.01535	-0.006373		+		+			14	9672.3	-19316.5	1093.44	0
0.04855	0.06598					+		+			12	9670.13	-19316.2	1093.77	0
0.04848	0.0694		-0.009404			+		+			13	9671	-19315.9	1094.02	0
0.04557		-0.07432			0.00815	+		+			13	9670.76	-19315.4	1094.52	0
0.05102	0.06391			-0.002871		+		+			13	9670.46	-19314.8	1095.11	0
0.04555		-0.07458	0.00167		0.008184	+		+			14	9670.79	-19313.5	1096.47	0
0.05044		-0.07401				+		+			12	9668.53	-19313	1096.97	0
0.05044		-0.07418	0.001136			+		+			13	9668.54	-19311	1098.95	0
0.0506				-0.006265	0.007757	+		+			13	9659.66	-19293.2	1116.72	0
0.05262			-0.009241	-0.008482	0.007508	+		+			14	9660.33	-19292.6	1117.39	0
0.04518					0.00795	+		+			12	9658	-19291.9	1118.01	0
0.0554				-0.006454		+		+			12	9657.65	-19291.2	1118.73	0
0.05744			-0.0101	-0.00887		+		+			13	9658.45	-19290.8	1119.13	0
0.04519			-0.0009225		0.007932	+		+			13	9658.01	-19289.9	1120.01	0
0.04994						+		+			11	9655.9	-19289.7	1120.22	0
0.04994			-0.001427			+		+			12	9655.92	-19287.8	1122.19	0
0.07203	0.07301	-0.1004	-0.01829	-0.0241	0.00937	+	+				16	9599.93	-19167.7	1242.2	0
0.06913	0.0699	-0.09983		-0.02007	0.009853	+	+				15	9597.5	-19164.9	1245.05	0
0.07799	0.07035	-0.1006	-0.01938	-0.02471		+	+				15	9597.12	-19164.1	1245.82	0
0.07524	0.06689	-0.1001		-0.02046		+	+				14	9594.39	-19160.7	1249.28	0
0.06618	0.07387	-0.09874	-0.02789	-0.02595	0.008083	+					15	9585.77	-19141.4	1268.52	0
0.07148	0.07154	-0.09903	-0.02861	-0.02644		+					14	9583.68	-19139.3	1270.69	0
0.07828		-0.1133	-0.01328	-0.02809	0.007468	+	+				15	9584.33	-19138.6	1271.39	0
0.07595		-0.1125		-0.025	0.007882	+	+				14	9583.05	-19138	1271.95	0
0.08288		-0.1131	-0.0143	-0.02846		+	+				14	9582.55	-19137	1272.96	0
0.08064		-0.1122		-0.02515		+	+				13	9581.05	-19136	1273.94	0
0.05093	0.08839	-0.07865			0.01081	+	+				14	9581.95	-19135.8	1274.14	0
0.0511	0.08683	-0.0795	0.00417		0.01088	+	+				15	9582.11	-19134.1	1275.84	0
0.0607	0.06902	-0.09765		-0.01978	0.008671	+					14	9579.88	-19131.7	1278.3	0
0.05725	0.08548	-0.07849				+	+				13	9578.22	-19130.4	1279.59	0
0.06624	0.06638	-0.09792		-0.02013		+					13	9577.47	-19128.9	1281.09	0
0.05742	0.08413	-0.07921	0.00356			+	+				14	9578.33	-19128.6	1281.38	0
0.06577	0.08564		-0.01744	-0.01819	0.009568	+	+				15	9578.94	-19127.8	1282.17	0
0.06303	0.08261			-0.01438	0.01003	+	+				14	9576.75	-19125.4	1284.54	0
0.07183	0.08296		-0.01856	-0.0188		+	+				14	9576.04	-19124	1285.97	0
0.06923	0.07959			-0.01476		+	+				13	9573.55	-19121	1288.93	0
0.07243		-0.1118	-0.02294	-0.03001	0.006142	+					14	9569.9	-19111.7	1298.25	0
0.07633		-0.1117	-0.02361	-0.03029		+					13	9568.69	-19111.3	1298.65	0
0.05014	0.09465				0.01073	+	+				13	9568.32	-19110.6	1299.39	0
0.05015	0.09455		0.0002839		0.01073	+	+				14	9568.32	-19108.6	1301.4	0
0.06752		-0.1101		-0.02465	0.006738	+					13	9565.89	-19105.7	1304.25	0
0.05641	0.09175					+	+				12	9564.67	-19105.3	1304.69	0
0.07166		-0.11		-0.02478		+					12	9564.43	-19104.8	1305.15	0
0.04286	0.08724	-0.07681			0.00963	+					13	9564.89	-19103.7	1306.25	0
0.0564	0.09186		-0.000304			+	+				13	9564.67	-19103.3	1306.7	0
0.06016	0.08628		-0.02683	-0.0201	0.008308	+					14	9565.57	-19103	1306.91	0
0.04285	0.08896	-0.07593	-0.004527		0.009583	+					14	9565.08	-19102.1	1307.88	0
0.06558	0.08393		-0.02756	-0.02058		+					13	9563.38	-19100.7	1309.28	0
0.04868	0.08467	-0.0767				+					12	9561.94	-19099.8	1310.14	0
0.04864	0.08652	-0.07576	-0.004863			+					13	9562.16	-19098.2	1311.71	0
0.05494	0.08148			-0.01422	0.008872	+					13	9560.16	-19094.2	1315.72	0
0.0606	0.07882			-0.01456		+					12	9557.67	-19091.3	1318.69	0
0.05451		-0.09108	0.01489		0.008849	+	+				14	9559.55	-19091	1318.95	0
0.0541		-0.08869			0.008464	+	+				13	9557.46	-19088.8	1321.11	0
0.0596		-0.09055	0.01412			+	+				13	9557.06	-19088	1321.92	0
0.07035				-0.01948	0.007671	+	+				13	9556.3	-19086.5	1323.43	0
0.07229			-0.0113	-0.02207	0.007317	+	+				14	9557.22	-19086.4	1323.6	0
0.059		-0.0883				+	+				12	9555.18	-19086.3	1323.67	0
0.07681			-0.0123	-0.02244		+	+				13	9555.53	-19085	1324.98	0
0.07492				-0.01963		+	+				12	9554.43	-19084.8	1325.16	0
0.04224	0.09339				0.009573	+					12	9551.98	-19079.9	1330.06	0
0.04223	0.09626		-0.007942		0.009492	+					13	9552.58	-19079.1	1330.88	0
0.04803	0.09082					+					11	9549.08	-19076.1	1333.84	0
0.04796	0.09384		-0.008268			+					12	9549.73	-19075.4	1334.57	0
0.06666			-0.02075	-0.02402	0.006025	+					13	9543.65	-19061.2	1348.73	0
0.0705			-0.02141	-0.0243		+					12	9542.5	-19060.9	1349.02	0
0.04614		-0.08675			0.007335	+					12	9541.19	-19058.3	1351.63	0
0.04607		-0.08768	0.006176		0.007461	+					13	9541.57	-19057.1	1352.9	0
0.05053		-0.08645				+					11	9539.49	-19056.9	1353.03	0
0.05376			0.01149		0.008474	+	+				13	9541.41	-19056.7	1353.21	0
0.0623				-0.01925	0.006566	+					12	9540.41	-19056.7	1353.21	0
0.05346					0.008183	+	+				12	9540.17	-19056.3	1353.68	0
0.06634				-0.01938		+					11	9539.04	-19056	1353.93	0
0.05053		-0.0873	0.005683			+					12	9539.8	-19055.5	1354.41	0
0.05864			0.01077			+	+				12	9539.15	-19054.2	1355.73	0
0.0582						+	+				11	9538.06	-19054.1	1355.9	0
0.0457					0.007085	+					11	9524.76	-19027.5	1382.49	0
0.04994						+					10	9523.18	-19026.3	1383.64	0
0.04566			0.003209		0.007149	+					12	9524.86	-19025.7	1384.3	0
0.04994			0.002749			+					11	9523.25	-19024.5	1385.5	0
0.01224	0.02157	-0.02486		0.02524	0.02845			+	1.27e-07		8	9467.41	-18918.8	1491.16	0
0.0148	0.02332	-0.02793	-0.007727	0.02274	0.02808			+	1.246e-07		9	9468.18	-18918.3	1491.63	0
0.01072	0.02519			0.02675	0.0284			+	1.273e-07		7	9466.12	-18918.2	1491.75	0
0.01059	0.02164	-0.02509		0.02503	0.02834		+	+	1.291e-07		9	9468.05	-18918.1	1491.9	0
0.01441		-0.02938		0.02299	0.02774			+	1.272e-07		7	9466.01	-18918	1491.96	0
0.01322	0.02362	-0.02859	-0.008722	0.02218	0.0279		+	+	1.268e-07		10	9469.01	-18918	1491.97	0
0.009084	0.02528			0.02657	0.02829		+	+	1.294e-07		8	9466.73	-18917.4	1492.53	0
0.01278		-0.02962		0.02278	0.02763		+	+	1.293e-07		8	9466.63	-18917.2	1492.72	0
0.01255	0.02689		-0.005971	0.02496	0.02811			+	1.255e-07		8	9466.59	-18917.1	1492.81	0
0.01671		-0.03227	-0.006507	0.02073	0.02738			+	1.252e-07		8	9466.56	-18917.1	1492.87	0
0.0152		-0.03297	-0.007461	0.02017	0.0272		+	+	1.274e-07		9	9467.35	-18916.7	1493.29	0
0.01099	0.02725		-0.006881	0.02448	0.02794		+	+	1.276e-07		9	9467.35	-18916.7	1493.3	0
0.013				0.02438	0.02754			+	1.276e-07		6	9464.14	-18916.3	1493.69	0
0.0114				0.02419	0.02742		+	+	1.297e-07		7	9464.74	-18915.5	1494.5	0
0.0144			-0.004208	0.02301	0.02729			+	1.264e-07		7	9464.38	-18914.7	1495.21	0
0.01293			-0.005058	0.02252	0.02712		+	+	1.284e-07		8	9465.08	-18914.1	1495.82	0
0.0289		-0.06105	-0.02984		0.02536		+	+	1.204e-07		8	9450.85	-18885.7	1524.29	0
0.0289	0.0001211	-0.06105	-0.02986		0.02537		+	+	1.203e-07		9	9450.85	-18883.7	1526.29	0
0.03197		-0.0612	-0.02931		0.02558			+	1.166e-07		7	9448.84	-18883.6	1526.3	0
0.032	-0.001268	-0.06129	-0.02913		0.02555			+	1.167e-07		8	9448.84	-18881.7	1528.3	0
0.01808		-0.03194	-0.01115	0.01831			+	+	1.169e-07		8	9444.91	-18873.8	1536.16	0
0.01991		-0.0311	-0.01004	0.01897				+	1.143e-07		7	9443.8	-18873.6	1536.38	0
0.01685	0.0152	-0.0291	-0.01203	0.01958			+	+	1.164e-07		9	9445.6	-18873.2	1536.79	0
0.0164		-0.02658		0.02245				+	1.171e-07		6	9442.48	-18872.9	1537	0
0.01874	0.01478	-0.02833	-0.01088	0.02021				+	1.137e-07		8	9444.45	-18872.9	1537.09	0
0.0145		-0.02687		0.02221			+	+	1.196e-07		7	9443.32	-18872.6	1537.35	0
0.01511				0.02371				+	1.176e-07		5	9440.97	-18871.9	1538.02	0
0.0152	0.01215	-0.02399		0.02371				+	1.168e-07		7	9442.93	-18871.8	1538.12	0
0.01459	0.01888		-0.01016	0.02192			+	+	1.172e-07		8	9443.89	-18871.7	1538.21	0
0.01647	0.01839		-0.009097	0.02247				+	1.146e-07		7	9442.83	-18871.6	1538.33	0
0.01587			-0.008815	0.0206			+	+	1.179e-07		7	9442.8	-18871.6	1538.37	0
0.01767			-0.007817	0.02117				+	1.154e-07		6	9441.8	-18871.6	1538.38	0
0.01323				0.02349			+	+	1.2e-07		6	9441.77	-18871.5	1538.43	0
0.01328	0.01226	-0.02426		0.02348			+	+	1.194e-07		8	9443.77	-18871.5	1538.45	0
0.01373	0.01565			0.02517				+	1.172e-07		6	9441.74	-18871.5	1538.5	0
0.01182	0.0158			0.02497			+	+	1.196e-07		7	9442.55	-18871.1	1538.88	0
0.02754			-0.03028		0.02475		+	+	1.208e-07		7	9442.27	-18870.5	1539.43	0
0.02747	0.002993		-0.03072		0.02482		+	+	1.206e-07		8	9442.3	-18868.6	1541.38	0
0.03063			-0.02975		0.02496			+	1.17e-07		6	9440.23	-18868.4	1541.52	0
0.03061	0.001592		-0.02998		0.025			+	1.169e-07		7	9440.24	-18866.4	1543.51	0
0.02585	-0.02479	-0.06441			0.02591		+	+	1.277e-07		8	9434.55	-18853.1	1556.88	0
0.0284	-0.02542	-0.06454			0.02604			+	1.246e-07		7	9433.27	-18852.5	1557.44	0
0.02469		-0.063			0.02661		+	+	1.272e-07		7	9432.29	-18850.6	1559.4	0
0.02733		-0.0631			0.02677			+	1.24e-07		6	9430.89	-18849.8	1560.19	0
0.03042		-0.05767	-0.03138				+	+	1.111e-07		7	9431.35	-18848.7	1561.28	0
0.03055	-0.005087	-0.05802	-0.03062				+	+	1.115e-07		8	9431.43	-18846.8	1563.12	0
0.03376		-0.0578	-0.03082					+	1.07e-07		6	9429.01	-18846	1563.95	0
0.03387	-0.006613	-0.05826	-0.02984					+	1.075e-07		7	9429.15	-18844.3	1565.67	0
0.02424	-0.02252				0.02534		+	+	1.282e-07		7	9425.1	-18836.2	1573.79	0
0.02683	-0.02315				0.02548			+	1.251e-07		6	9423.78	-18835.5	1574.41	0
0.0291			-0.03176				+	+	1.118e-07		6	9423.75	-18835.5	1574.47	0
0.02322					0.02599		+	+	1.278e-07		6	9423.23	-18834.4	1575.51	0
0.02588					0.02615			+	1.245e-07		5	9421.81	-18833.6	1576.35	0
0.02915	-0.002246		-0.03142				+	+	1.119e-07		7	9423.77	-18833.5	1576.44	0
0.03245			-0.0312					+	1.076e-07		5	9421.39	-18832.8	1577.19	0
0.03251	-0.003782		-0.03064					+	1.079e-07		6	9421.43	-18830.8	1579.1	0
0.02746	-0.03076	-0.06141					+	+	1.188e-07		7	9414.44	-18814.9	1595.1	0
0.03023	-0.03147	-0.06153						+	1.154e-07		6	9412.94	-18813.9	1596.08	0
0.02606		-0.05954					+	+	1.179e-07		6	9410.96	-18809.9	1600.05	0
0.02895		-0.05963						+	1.143e-07		5	9409.31	-18808.6	1601.36	0
0.02589	-0.02847						+	+	1.195e-07		6	9405.91	-18799.8	1610.16	0
0.02869	-0.02918							+	1.161e-07		5	9404.39	-18798.8	1611.19	0
0.02464							+	+	1.187e-07		5	9402.93	-18795.9	1614.1	0
0.02754								+	1.15e-07		4	9401.26	-18794.5	1615.44	0
0.02338	0.03168	-0.05761	-0.02004	0.008421	0.02537		+		1.234e-07		9	9400.84	-18783.6	1626.32	0
0.02607	0.0313	-0.05689	-0.01856	0.009158	0.02564				1.198e-07		8	9398.7	-18781.4	1628.58	0
0.0293	0.0212	-0.06932	-0.02819		0.02448		+		1.209e-07		8	9398	-18780	1629.98	0
0.02615		-0.06382	-0.01847	0.00556	0.0244		+		1.241e-07		8	9397.93	-18779.8	1630.13	0
0.02988		-0.071	-0.02492		0.02397		+		1.221e-07		7	9396.53	-18779	1630.91	0
0.02877		-0.06304	-0.01703	0.006319	0.02467				1.206e-07		7	9395.86	-18777.7	1632.25	0
0.03293	0.01973	-0.06967	-0.02732		0.02468				1.166e-07		7	9395.32	-18776.6	1633.35	0
0.03334		-0.07122	-0.0243		0.02421				1.179e-07		6	9394.04	-18776.1	1633.89	0
0.01762	0.02736	-0.05062		0.01455	0.02629		+		1.287e-07		8	9395.76	-18775.5	1634.46	0
0.02023	0.0273	-0.05045		0.01479	0.02645				1.254e-07		7	9394.3	-18774.6	1635.38	0
0.02044		-0.05651		0.01163	0.02538		+		1.289e-07		7	9393.57	-18773.1	1636.83	0
0.02303		-0.05633		0.01187	0.02554				1.256e-07		6	9392.12	-18772.2	1637.74	0
0.0193	0.03959		-0.01681	0.01249	0.02532		+		1.249e-07		8	9394.1	-18772.2	1637.78	0
0.02194	0.03913		-0.01542	0.01315	0.02557				1.214e-07		7	9392.14	-18770.2	1639.71	0
0.01479	0.03507			0.01731	0.02611		+		1.292e-07		7	9390.47	-18766.9	1643.03	0
0.01738	0.03499			0.01753	0.02627				1.26e-07		6	9389.04	-18766.1	1643.89	0
0.0223			-0.01435	0.009378	0.02406		+		1.26e-07		7	9389.45	-18764.9	1645.09	0
0.02483			-0.01303	0.01006	0.02432				1.226e-07		6	9387.59	-18763.2	1646.79	0
0.01809				0.01387	0.02487		+		1.297e-07		6	9386.76	-18761.5	1648.45	0
0.02066				0.0141	0.02503				1.264e-07		5	9385.35	-18760.7	1649.26	0
0.02768	0.02499		-0.02913		0.02383		+		1.213e-07		7	9387.21	-18760.4	1649.56	0
0.02831			-0.02529		0.02321		+		1.226e-07		6	9385.17	-18758.3	1651.63	0
0.03137	0.02351		-0.02825		0.02403				1.169e-07		6	9384.43	-18756.8	1653.11	0
0.02628		-0.07217			0.02509		+		1.278e-07		6	9383.76	-18755.5	1654.44	0
0.03182			-0.02466		0.02344				1.184e-07		5	9382.62	-18755.2	1654.72	0
0.02939		-0.07234			0.02526				1.24e-07		5	9381.87	-18753.7	1656.22	0
0.02642	-0.002686	-0.07237			0.025		+		1.279e-07		7	9383.79	-18753.6	1656.39	0
0.02954	-0.003303	-0.07258			0.02516				1.241e-07		6	9381.91	-18751.8	1658.14	0
0.0264	0.02378	-0.05727	-0.02274	0.006435			+		1.14e-07		8	9381.98	-18747.9	1662.02	0
0.0313		-0.06762	-0.02646				+		1.133e-07		6	9379.5	-18747	1662.97	0
0.02842		-0.06198	-0.02147	0.004325			+		1.148e-07		7	9380.34	-18746.7	1663.3	0
0.03089	0.01591	-0.0663	-0.02894				+		1.123e-07		7	9380.33	-18746.6	1663.33	0
0.02938	0.02327	-0.05648	-0.02115	0.007218					1.1e-07		7	9379.46	-18744.9	1665.06	0
0.03132		-0.0611	-0.01993	0.005142					1.108e-07		6	9377.89	-18743.8	1666.2	0
0.035		-0.06782	-0.02582						1.088e-07		5	9376.69	-18743.4	1666.59	0
0.03473	0.01431	-0.06664	-0.02803						1.077e-07		6	9377.35	-18742.7	1667.26	0
0.01997	0.01852	-0.04928		0.01334			+		1.196e-07		7	9375.48	-18736.9	1673.02	0
0.02184		-0.05335		0.01137			+		1.2e-07		6	9374.47	-18736.9	1673.03	0
0.02234	0.03165		-0.01952	0.01048			+		1.155e-07		7	9375.38	-18736.7	1673.21	0
0.02466		-0.05313		0.01163					1.164e-07		5	9372.77	-18735.5	1674.42	0
0.02281	0.0184	-0.04909		0.01359					1.16e-07		6	9373.76	-18735.5	1674.44	0
0.02464					0.02433		+		1.285e-07		5	9372.09	-18734.2	1675.78	0
0.02527	0.03106		-0.01803	0.01118					1.116e-07		6	9373.04	-18734.1	1675.89	0
0.02464			-0.01742	0.008051			+		1.167e-07		6	9372.4	-18732.8	1677.17	0
0.02778					0.02451				1.246e-07		4	9370.16	-18732.3	1677.65	0
0.02461	0.0004453				0.02434		+		1.285e-07		6	9372.09	-18732.2	1677.79	0
0.02746			-0.016	0.008781					1.129e-07		5	9370.17	-18730.3	1679.62	0
0.02779	-0.0001736				0.0245				1.246e-07		5	9370.16	-18730.3	1679.65	0
0.02929	0.01968		-0.02982				+		1.129e-07		6	9370.52	-18729	1680.93	0
0.0172	0.02608			0.01603			+		1.202e-07		6	9370.5	-18729	1680.96	0
0.02976			-0.02677				+		1.141e-07		5	9369.26	-18728.5	1681.45	0
0.02002	0.02594			0.01627					1.166e-07		5	9368.83	-18727.7	1682.3	0
0.0196				0.01349			+		1.209e-07		5	9368.44	-18726.9	1683.08	0
0.02239				0.01374					1.173e-07		4	9366.8	-18725.6	1684.37	0
0.03319	0.01807		-0.0289						1.082e-07		5	9367.46	-18724.9	1685.04	0
0.0335			-0.02612						1.095e-07		4	9366.4	-18724.8	1685.17	0
0.02754		-0.06869					+		1.19e-07		5	9365.17	-18720.3	1689.62	0
0.02796	-0.008743	-0.06936					+		1.193e-07		6	9365.46	-18718.9	1691.05	0
0.03087		-0.06885							1.149e-07		4	9363.02	-18718	1691.92	0
0.03129	-0.00944	-0.06957							1.152e-07		5	9363.35	-18716.7	1693.26	0
0.02593							+		1.199e-07		4	9354.67	-18701.3	1708.63	0
0.02619	-0.005584						+		1.201e-07		5	9354.78	-18699.6	1710.4	0
0.0293									1.157e-07		3	9352.48	-18699	1711	0
0.02957	-0.006282								1.159e-07		4	9352.63	-18697.2	1712.71	0
0.03696	0.03187	-0.04304	-0.03092	0.0138	0.01472		+	+			9	9337.79	-18657.5	1752.42	0
0.03478	0.03268	-0.04472	-0.03348	0.0125	0.01397			+			8	9335.19	-18654.4	1755.6	0
0.03977		-0.04904	-0.02934	0.01103	0.01369		+	+			8	9334.92	-18653.8	1756.14	0
0.03382	0.03743		-0.02835	0.0172	0.01465		+	+			8	9334.21	-18652.4	1757.57	0
0.0376		-0.05093	-0.03193	0.009615	0.01289			+			7	9332.19	-18650.3	1759.6	0
0.03139	0.03852		-0.03094	0.01597	0.01385			+			7	9331.33	-18648.6	1761.32	0
0.03788	0.02687	-0.04267	-0.03173	0.01275			+	+			8	9331.36	-18646.7	1763.25	0
0.03669			-0.02602	0.01443	0.0134		+	+			7	9330.17	-18646.3	1763.63	0
0.0467		-0.06429	-0.04122		0.01308		+	+			7	9330.14	-18646.3	1763.69	0
0.04614	0.0167	-0.06315	-0.04361		0.01354		+	+			8	9331.01	-18646	1763.97	0
0.04379	0.01843	-0.06299	-0.04466		0.01304			+			7	9329.51	-18645	1764.96	0
0.04426		-0.06424	-0.04207		0.0125			+			6	9328.45	-18644.9	1765.08	0
0.03592	0.02781	-0.04416	-0.03394	0.01165				+			7	9329.38	-18644.7	1765.21	0
0.04022		-0.0478	-0.03034	0.01045			+	+			7	9329.31	-18644.6	1765.35	0
0.03828		-0.04954	-0.03258	0.009227				+			6	9327.18	-18642.4	1767.6	0
0.03424			-0.02865	0.01307	0.01253			+			6	9327.05	-18642.1	1767.86	0
0.03477	0.03241		-0.02918	0.01612			+	+			7	9327.86	-18641.7	1768.26	0
0.03257	0.03361		-0.03143	0.01508				+			6	9325.62	-18639.2	1770.73	0
0.04678		-0.06235	-0.04157				+	+			6	9325.02	-18638	1771.93	0
0.0372			-0.02708	0.01378			+	+			6	9324.81	-18637.6	1772.36	0
0.04465		-0.06238	-0.04231					+			5	9323.74	-18637.5	1772.48	0
0.04634	0.01314	-0.0614	-0.04346				+	+			7	9325.56	-18637.1	1772.86	0
0.04429	0.01476	-0.06131	-0.04438					+			6	9324.43	-18636.8	1773.11	0
0.02879	0.02505	-0.03101		0.02383	0.01544		+	+			8	9325.78	-18635.5	1774.42	0
0.03498			-0.02937	0.0126				+			5	9322.33	-18634.7	1775.3	0
0.03136		-0.03626		0.02123	0.0146		+	+			7	9324	-18634	1775.97	0
0.02698	0.02957			0.02573	0.01535		+	+			7	9323.89	-18633.8	1776.2	0
0.02973				0.02294	0.0143		+	+			6	9321.34	-18630.7	1779.29	0
0.04469	0.01971		-0.04453		0.01294		+	+			7	9322.34	-18630.6	1779.31	0
0.04533			-0.04172		0.01238		+	+			6	9321.13	-18630.2	1779.71	0
0.04238	0.02141		-0.04556		0.01245			+			6	9320.89	-18629.8	1780.2	0
0.0429			-0.04257		0.01181			+			5	9319.45	-18628.9	1781.06	0
0.0247	0.02541	-0.03199		0.02316	0.01445			+			7	9320.69	-18627.3	1782.61	0
0.02729		-0.03733		0.02052	0.01359			+			6	9318.86	-18625.7	1784.25	0
0.02278	0.03007			0.02511	0.01434			+			6	9318.68	-18625.3	1784.62	0
0.02953	0.01961	-0.03029		0.02301			+	+			7	9318.75	-18623.5	1786.49	0
0.03153		-0.03448		0.02098			+	+			6	9317.65	-18623.3	1786.68	0
0.04545			-0.04205				+	+			5	9316.55	-18623.1	1786.86	0
0.04493	0.01623		-0.04437				+	+			6	9317.37	-18622.7	1787.23	0
0.04331			-0.04278					+			4	9315.27	-18622.5	1787.42	0
0.0429	0.01783		-0.04528					+			5	9316.27	-18622.5	1787.43	0
0.02555				0.02227	0.01327			+			5	9316.04	-18622.1	1787.88	0
0.02776	0.02406			0.02486			+	+			6	9316.94	-18621.9	1788.08	0
0.02998				0.02262			+	+			5	9315.24	-18620.5	1789.49	0
0.02574	0.02026	-0.03123		0.02244				+			6	9314.5	-18617	1792.97	0
0.02778		-0.03558		0.02034				+			5	9313.33	-18616.6	1793.31	0
0.02386	0.02485			0.02435				+			5	9312.59	-18615.2	1794.79	0
0.02611				0.02202				+			4	9310.77	-18613.5	1796.42	0
0.04314	-0.01922	-0.0684			0.01326		+	+			7	9297.23	-18580.4	1829.51	0
0.04219		-0.0673			0.01384		+	+			6	9295.95	-18579.9	1830.07	0
0.03935	-0.01786	-0.06835			0.01248			+			6	9293.66	-18575.3	1834.66	0
0.03855		-0.06732			0.01303			+			5	9292.55	-18575.1	1834.87	0
0.04335	-0.02259	-0.06667					+	+			6	9292.08	-18572.1	1837.81	0
0.04224		-0.06526					+	+			5	9290.3	-18570.6	1839.36	0
0.03985	-0.02116	-0.06671						+			5	9289.08	-18568.1	1841.81	0
0.03893		-0.06539						+			4	9287.52	-18567	1842.93	0
0.0407					0.01312		+	+			5	9286.22	-18562.4	1847.52	0
0.04151	-0.01677				0.01261		+	+			6	9287.2	-18562.4	1847.58	0
0.03706					0.01231			+			4	9282.83	-18557.6	1852.31	0
0.03772	-0.01542				0.01182			+			5	9283.65	-18557.3	1852.67	0
0.04175	-0.02004						+	+			5	9282.56	-18555.1	1854.85	0
0.04079							+	+			4	9281.16	-18554.3	1855.64	0
0.03824	-0.0186							+			4	9279.56	-18551.1	1858.85	0
0.03746								+			3	9278.35	-18550.7	1859.26	0
0.04471	0.03939	-0.07136	-0.04284		0.01219						6	9278.83	-18545.6	1864.3	0
0.04662	0.03808	-0.07153	-0.04198		0.01258		+				7	9279.8	-18545.6	1864.38	0
0.04452	0.03975	-0.07099	-0.0426	0.0002684	0.0122						7	9278.84	-18543.6	1866.31	0
0.04599	0.03931	-0.07021	-0.04109	0.0009552	0.01266		+				8	9279.84	-18543.6	1866.31	0
0.04518	0.03584	-0.06974	-0.0426								5	9274.5	-18539	1870.97	0
0.04797		-0.07461	-0.0363		0.01146		+				6	9275.28	-18538.5	1871.42	0
0.04681	0.03463	-0.06984	-0.04186				+				6	9275.2	-18538.4	1871.58	0
0.04579		-0.07454	-0.03708		0.01095						5	9273.97	-18537.9	1872.03	0
0.0496		-0.07801	-0.03929	-0.002651	0.01136		+				7	9275.58	-18537.1	1872.81	0
0.04541	0.0354	-0.0702	-0.0429	-0.0003332							6	9274.5	-18537	1872.97	0
0.0481		-0.07892	-0.04085	-0.003413	0.01087						6	9274.49	-18537	1872.99	0
0.04667	0.03491	-0.06953	-0.04166	0.0002207			+				7	9275.2	-18536.4	1873.58	0
0.04612		-0.07281	-0.03733								4	9270.44	-18532.9	1877.08	0
0.04803		-0.0728	-0.03667				+				5	9271.43	-18532.9	1877.1	0
0.04855		-0.07743	-0.04129	-0.003593							5	9271.02	-18532	1877.93	0
0.04985		-0.0766	-0.03998	-0.002951			+				6	9271.81	-18531.6	1878.35	0
0.04133	0.04908		-0.03745	0.005817	0.01241		+				7	9270.34	-18526.7	1883.3	0
0.03965	0.04968		-0.03907	0.005116	0.0119						6	9269.12	-18526.2	1883.73	0
0.04314	0.04331		-0.04383		0.01149						5	9267.99	-18526	1883.99	0
0.04499	0.04204		-0.04299		0.01188		+				6	9268.9	-18525.8	1884.17	0
0.04361	0.03987		-0.04358								4	9264.14	-18520.3	1889.67	0
0.04057	0.04534		-0.03941	0.004477							5	9265.01	-18520	1889.94	0
0.04204	0.04467		-0.03804	0.005051			+				6	9265.9	-18519.8	1890.17	0
0.04521	0.03869		-0.04286				+				5	9264.81	-18519.6	1890.34	0
0.04641			-0.03674		0.0106		+				5	9263.39	-18516.8	1893.19	0
0.04425			-0.03751		0.0101						4	9262.11	-18516.2	1893.74	0
0.0453			-0.03461	0.00188	0.0107		+				6	9263.55	-18515.1	1894.86	0
0.04355			-0.03631	0.001079	0.01014						5	9262.17	-18514.3	1895.63	0
0.04459			-0.03773								3	9259.12	-18512.2	1897.71	0
0.0465			-0.03707				+				4	9260.11	-18512.2	1897.74	0
0.04561			-0.03535	0.00152			+				5	9260.22	-18510.4	1899.53	0
0.04405			-0.03681	0.000832							4	9259.16	-18510.3	1899.65	0
0.03571	0.03072	-0.05635		0.01342	0.01345		+				7	9258.75	-18503.5	1906.49	0
0.03892		-0.06298		0.01015	0.0124		+				6	9256.15	-18500.3	1909.68	0
0.03233	0.03094	-0.05684		0.013	0.01267						6	9255.52	-18499	1910.92	0
0.03554		-0.06353		0.009699	0.01161						5	9252.89	-18495.8	1914.18	0
0.03628	0.02591	-0.05542		0.01282			+				6	9253.55	-18495.1	1914.87	0
0.03898		-0.06115		0.01007			+				5	9251.68	-18493.4	1916.6	0
0.03265	0.03932			0.01649	0.01319		+				6	9252.57	-18493.1	1916.83	0
0.03317	0.02637	-0.05593		0.01247							5	9250.9	-18491.8	1918.17	0
0.03588		-0.06176		0.009661							4	9248.96	-18489.9	1920.03	0
0.02919	0.03963			0.01609	0.0124						5	9249.25	-18488.5	1921.46	0
0.04388		-0.07661			0.01224		+				5	9249.11	-18488.2	1921.74	0
0.03642				0.01263	0.01175		+				5	9248.18	-18486.4	1923.6	0
0.04372	0.002967	-0.07639			0.01234		+				6	9249.15	-18486.3	1923.68	0
0.03326	0.03447			0.01585			+				5	9247.59	-18485.2	1924.78	0
0.04061		-0.07656			0.01153						4	9246.45	-18484.9	1925.07	0
0.04042	0.003958	-0.07627			0.01167						5	9246.5	-18483	1926.96	0
0.03006	0.03501			0.01552							4	9244.83	-18481.7	1928.3	0
0.03295				0.0122	0.01094						4	9244.8	-18481.6	1928.36	0
0.0439		-0.07469					+				4	9244.78	-18481.5	1928.41	0
0.03655				0.01249			+				4	9244.18	-18480.4	1929.6	0
0.04392	-0.0003219	-0.07472					+				5	9244.78	-18479.5	1930.41	0
0.04092		-0.07475									3	9242.58	-18479.2	1930.8	0
0.04089	0.0007483	-0.07469									4	9242.58	-18477.2	1932.8	0
0.03333				0.0121							3	9241.32	-18476.6	1933.33	0
0.04223					0.01137		+				4	9236.73	-18465.4	1944.51	0
0.04191	0.006301				0.01158		+				5	9236.86	-18463.7	1946.24	0
0.03897					0.01066						3	9234.09	-18462.2	1947.78	0
0.03863	0.00728				0.01091						4	9234.27	-18460.5	1949.42	0
0.04229							+				3	9233	-18460	1949.96	0
0.04213	0.003143						+				4	9233.03	-18458.1	1951.89	0
0.0393											2	9230.8	-18457.6	1952.36	0
0.03911	0.00421										3	9230.86	-18455.7	1954.24	0
